# Supplementary material for: Nighttime versus Fulltime Brace Treatment for Adolescent Idiopathic Scoliosis: Which Brace to Choose? A Retrospective Study on 358 Patients
Source: J Clin Med. 2023 Dec 14;12(24):7684. doi: 10.3390/jcm12247684 (PMC10743948; doi:10.3390/jcm12247684)
Supplement: Supplementary file 1 [file jcm-12-07684-s001.zip]

Archive with 1 entries (1 files):
- jcm-2748028-supplementary.xlsx
