# Supplementary material for: Nighttime versus Fulltime Brace Treatment for Adolescent Idiopathic Scoliosis: Which Brace to Choose? A Retrospective Study on 358 Patients
Source: J Clin Med. 2023 Dec 14;12(24):7684. doi: 10.3390/jcm12247684 (PMC10743948; doi:10.3390/jcm12247684)
Supplement: Supplementary file 1 [file jcm-12-07684-s001.zip › jcm-2748028-supplementary.xlsx]

## Sheet: Study data export
OrdNr	Gender	AgeBrace	DelayDgBr	Bracetype	MenIni	MenInidiff	SandersIni	RissIni	TriRad	ModifSandersIni	Sanders1_3	AgeFin	Lenke	TypeMainCurve	LargestMainCurve	MainPre	CrvMgG	MainInBr	MainFin	ModifSandersFin	MainFU1	TimeInBr	Followup	IncludeFU	YrAFTERMen	CrossOverBP	CrossOverPB	Compliance	FinEarly	Surgery	SurgRek2y	Surg2y	SurgeryDuringBr	IBCmain	ChangFo	SRS5dgr	MainFU45	FailureSRSMain	GrowFinFU	GrowInBrace	Prop_sc2
2	1	15.3539	0.172485	1	0	-0.276523	#NULL!	0	3	5	0	17.4538	5C	5	2	25	1	14.5	32.5	7	27	2.09993	1.79603	1	1.99589	0	0	1	0	0	0	0	0	46.2963	0	0	0	0	0	5	0.790285
3	1	13.9904	0.268309	1	1	0.698152	6	2	3	6	0	16.0082	3C	3	1	38	2	30	34	8	36	2.0178	1.16906	1	2.98426	0	0	1	0	0	0	0	0	21.0526	-2	0	0	0	-1.5	4.5	0.615602
4	1	14.7926	0.205339	1	1	0.566735	#NULL!	0	3	5	0	15.8467	1B	1	1	28	1	19	22	6	23	1.05407	1.13073	1	1.82615	0	0	3	0	0	0	0	0	32.1429	-5	0	0	0	2	2	0.755686
5	1	15.3895	0.358658	1	1	0.0438056	4	0	3	4	0	17.6564	5C	5	2	40	2	21	39	7	38	2.26694	0.574949	1	2.6694	0	0	1	0	0	0	0	0	47.5	-2	0	0	0	-1	7	0.584014
6	1	13.3689	0.19165	1	1	0.47091	5	0	3	5	0	15.1759	1A	1	1	26	1	16	31	6	32	1.80698	1.76318	1	2.46954	0	0	3	0	0	0	0	0	38.4615	6	1	0	1	0	6	0.779167
9	1	13.7029	0.167009	1	#NULL!	#NULL!	#NULL!	0	2	4	0	15.0637	5C	5	2	34	2	21	47	#NULL!	48	1.36071	0.791239	0	#NULL!	0	0	4	1	1	1	1	1	38.2353	14	1	1	1	#NULL!	5	0.675731
10	1	12.9555	0.128679	1	0	-0.372348	#NULL!	1	2	4	0	15.2005	2A	2	1	40	2	17	35	7	41	2.24504	2.01506	1	2.00137	0	0	1	0	1	0	0	0	57.5	1	0	0	0	0.5	9.5	0.584014
12	1	13.4264	0.235455	1	1	1.04312	#NULL!	2	3	6	0	14.6913	5C	5	2	29	1	25	37	7	40	1.26489	0.991102	1	2.54346	0	0	2	0	0	0	0	0	13.7931	11	1	0	1	1	3	0.743329
13	1	13.8754	0.11499	1	1	0.722793	6	2	3	6	0	15.8686	1B	1	1	29	1	15	33	#NULL!	33	1.99316	0.996578	1	2.83094	0	0	3	0	0	0	0	0	48.2759	4	0	0	0	-0.5	3	0.743329
14	1	13.6126	0.15332	1	0	-1.23751	#NULL!	0	2	4	0	15.7782	3C	3	1	33	2	27	#NULL!	7	33	2.16564	0.958248	1	1.08145	0	0	1	0	0	0	0	0	18.1818	0	0	0	0	-0.5	9.5	0.689984
15	2	15.165	0.11499	1	#NULL!	#NULL!	#NULL!	2	3	6	0	17.5606	1A	1	1	35	2	29	44	7	47	2.39562	3.01437	1	#NULL!	0	0	1	0	0	0	0	0	17.1429	12	1	1	1	0.5	4	0.661144
16	1	13.6975	0.243669	1	0	#NULL!	#NULL!	1	3	6	0	16.4189	6C	5	2	38	2	23	34	#NULL!	23	2.72142	3.37851	1	#NULL!	0	0	1	0	0	0	0	0	39.4737	-15	0	0	0	0.5	5.5	0.615602
17	1	13.4127	0.15332	1	0	-1.86721	3	0	2	3	1	15.8905	5C	5	2	27	1	9	37	6	37	2.47775	3.90418	1	0.76386	0	0	1	0	0	0	0	0	66.6667	10	1	0	1	1	6	0.669473
18	1	14.7899	0.19165	1	0	-0.944559	3	0	2	3	1	17.588	5C	5	2	22	1	5.5	19.5	7	22	2.79808	1.11157	1	2.04517	0	0	1	0	0	0	0	0	75	0	0	0	0	1	12	0.73787
19	1	13.4374	0.205339	1	1	0.240931	6	1	3	6	0	15.5784	1B	1	1	27	1	18	21	7	24	2.141	2.26694	1	2.58727	0	0	1	0	0	0	0	0	33.3333	-3	0	0	0	0	5	0.767633
20	1	13.629	0.15332	1	1	1.27036	5	2	3	5	0	14.6448	1C	1	1	34	2	28	38	8	39	1.01574	3.66324	1	2.43943	0	0	4	0	1	0	0	0	17.6471	5	0	0	0	-0.5	1	0.675731
21	1	13.2348	0.109514	1	0	-0.21629	4	0	3	4	0	15.091	1A	1	1	32	2	25	38	7	39	1.85626	5.57974	1	1.74949	0	0	2	0	0	0	0	0	21.875	7	1	0	1	-0.5	6.5	0.703886
22	1	14.1273	0.281999	1	1	0.279261	4	0	3	4	0	16.2601	3C	3	1	29	1	19	25	7	28	2.13279	1.29774	1	2.69405	0	0	1	0	0	0	0	0	34.4828	-1	0	0	0	0	3.5	0.743329
23	1	12.742	0.229979	1	0	-0.514716	#NULL!	0	2	4	0	14.601	1A	1	1	28	1	27	#NULL!	7	33	1.859	1.5332	1	1.57426	0	0	1	0	0	0	0	0	3.57143	5	0	0	0	-2	4	0.755686
24	1	13.7687	0.172485	1	0	-0.429843	3	0	2	3	1	16.4956	1A	1	1	38	2	24	28	7	31	2.7269	1.10609	1	2.46954	0	0	1	0	0	0	0	0	36.8421	-7	0	0	0	2	6.5	0.495433
25	1	12.9363	0.344969	1	1	0.40794	5	0	3	5	0	13.5989	2A	2	1	31	2	21	36	7	39	0.66256	1.91102	1	1.41547	0	0	3	1	1	0	0	0	32.2581	8	1	0	1	1	3.5	0.717419
26	1	13.18	0.145106	1	1	0.287474	3	1	3	3	1	13.5825	3C	3	2	39	2	39	#NULL!	6	64	0.402464	1.69473	1	0.835044	0	0	4	1	1	1	1	1	0	25	1	1	1	5	4.5	0.47899
27	1	12.9391	0.36961	1	0	-1.17454	#NULL!	0	2	4	0	14.1629	6C	5	2	38	2	28	58	6	57	1.22382	2.93498	1	0.418891	0	0	4	1	1	1	0	1	26.3158	19	1	1	1	2	7.5	0.615602
28	1	14.527	0.15332	1	1	0.347707	6	3	3	6	0	15.6085	5C	5	2	35	2	14.5	#NULL!	8	50	1.08145	1.23751	1	1.58248	0	0	3	0	1	1	1	0	58.5714	15	1	1	1	#NULL!	#NULL!	0.661144
29	1	13.5387	0.0766598	1	0	-1.19644	3	0	3	3	1	16.3039	1A	1	1	25	1	18	29	8	28	2.76523	1.1499	1	1.64545	0	0	2	0	0	0	0	0	28	3	0	0	0	1	7.5	0.697928
30	1	12.5722	0.15332	1	1	0.40794	4	0	3	4	0	15.2416	5C	5	2	35	2	11	29	#NULL!	29	2.6694	2.17933	1	3.23066	0	0	1	0	0	0	0	0	68.5714	-6	0	0	0	1.5	8	0.661144
31	1	13.9658	0.128679	1	1	0.416153	6	2	3	6	0	15.9452	2B	2	1	32.5	2	28	32	8	32	1.97947	1.0486	1	2.5243	0	0	1	0	0	0	0	0	13.8462	-0.5	0	0	0	0	4	0.69698
32	1	15.0308	0.0711841	1	1	1.39904	7	3	3	7	0	16.6434	3C	3	1	36	2	31	35	7	38	1.61259	2.10541	1	3.08282	0	0	1	0	0	0	0	0	13.8889	2	0	0	0	-1.5	#NULL!	0.646245
34	2	13.3826	0.128679	1	#NULL!	#NULL!	2	0	2	2	1	16.4682	1A	1	1	24	1	20	29	7	33	3.08556	1.28953	1	#NULL!	0	0	2	0	0	0	0	0	16.6667	9	1	0	1	-0.5	13.5	0.711622
35	1	14.3874	0.0903491	1	1	0.804928	5	#NULL!	3	5	0	16.3614	1C	1	1	38	2	33	#NULL!	7	48	1.97399	1.05407	1	2.86927	0	0	3	0	1	1	0	0	13.1579	10	1	1	1	0	4	0.615602
36	2	12.7666	0.416153	1	#NULL!	#NULL!	#NULL!	0	1	3	1	17.0787	1A	1	1	26	1	12	43	6	51	4.31211	0.709103	0	#NULL!	0	0	1	1	1	1	1	1	53.8462	25	1	1	1	#NULL!	30	0.683873
37	1	13.3169	0.167009	1	1	0.276523	5	1	3	5	0	15.2005	5C	5	2	27	1	11	33	7	28	1.88364	1.82067	1	2.32717	0	0	3	0	0	0	0	0	59.2593	1	0	0	0	0.5	2	0.767633
38	1	13.7741	0.0766598	1	0	-1.00753	4	0	3	4	0	16.0986	5C	5	2	31	2	19	31	7	33.5	2.32444	1.01027	1	1.39357	0	0	1	0	0	0	0	0	38.7097	2.5	0	0	0	0	8	0.717419
39	1	14.5654	0.284736	2	0	-0.646133	6	#NULL!	3	6	0	16.2218	1C	1	1	35	2	17.5	34	7	40	1.6564	0.996578	1	1.295	0	0	2	0	0	0	0	0	50	5	0	0	0	1	3	0.661144
40	1	15.4059	0.210815	2	0	-0.221766	6	#NULL!	3	6	0	17.0924	6C	5	2	38	2	16.5	36	7	36	1.68652	0.574949	1	1.67556	0	0	1	0	0	0	0	0	56.5789	-2	0	0	0	1	2.5	0.615602
41	1	13.1143	0.0711841	1	0	-0.0109514	#NULL!	0	3	5	0	16.052	5C	5	2	20	1	17	23	8	24	2.93771	1.12526	1	2.99795	0	0	1	0	0	0	0	0	15	4	0	0	0	1.5	4.5	0.839669
42	1	12.5394	0.377823	1	0	-0.476386	3	1	3	3	1	12.9747	5C	5	2	24	1	16	21	#NULL!	25	0.435318	2.08077	1	0.336756	0	0	4	1	0	0	0	0	33.3333	1	0	0	0	3	7.5	0.711622
44	1	12.5311	0.364134	1	0	-1.18275	#NULL!	0	2	4	0	15.5647	1C	1	1	33	2	21	#NULL!	7	48	3.03354	1.34155	1	2.21492	0	0	3	0	1	1	0	0	36.3636	15	1	1	1	-1	12	0.689984
45	1	13.6975	0.15332	2	0	-0.221766	4	0	3	4	0	15.7153	1B	1	1	26.5	1	8.5	27	7	27.5	2.0178	1.08693	1	1.94935	0	0	2	0	0	0	0	0	67.9245	1	0	0	0	-0.5	5	0.773452
46	1	12.4654	0.128679	1	0	-0.966461	#NULL!	0	2	4	0	13.807	3C	3	2	36	2	22	44	4	44	1.34155	0	0	0.503765	0	0	1	1	1	1	1	1	38.8889	8	1	0	1	#NULL!	10.5	0.646245
47	1	13.1718	0.15332	1	0	-0.197125	3	0	2	3	1	15.6687	1A	1	1	27	1	20	31	7	33	2.49692	1.20192	1	2.45311	0	0	1	0	0	0	0	0	25.9259	6	1	0	1	0	7	0.669473
48	1	14.204	0.15332	2	1	1.77413	6	3	3	6	0	15.4305	6C	5	2	36	2	21	38.5	7	38	1.22656	1.05407	1	3.154	0	0	1	0	0	0	0	0	41.6667	2	0	0	0	0	-0.5	0.646245
49	1	13.8919	0.221766	1	1	0.386037	5	1	2	5	0	15.3374	1B	1	1	31	2	28	29.5	7	33	1.44559	1.01027	1	2.05339	0	0	2	0	0	0	0	0	9.67742	2	0	0	0	#NULL!	#NULL!	0.717419
50	2	11.7536	0.134155	1	#NULL!	#NULL!	#NULL!	0	1	3	1	16.679	2A	2	1	36	2	16	29	6	29	4.92539	1.01574	1	#NULL!	0	0	2	0	0	0	0	0	55.5556	-7	0	0	0	2.5	29	0.528315
51	1	15.5236	0.147844	2	0	-0.306639	6	#NULL!	3	6	0	17.3251	6C	5	2	38	2	14	50	7	52	1.80151	0.982888	1	1.64271	0	0	1	0	1	1	1	0	63.1579	14	1	1	1	#NULL!	1	0.615602
52	1	12.4983	0.0766598	1	0	-0.388775	3	0	3	3	1	15.2197	2A	2	1	30	2	13	23	7	30	2.72142	3.04723	1	2.40931	0	0	2	0	0	0	0	0	56.6667	0	0	0	0	0	11.5	0.624415
53	1	13.9439	0.188912	2	1	0.303901	6	#NULL!	3	6	0	15.729	5C	5	2	31	2	-3	33	7	30	1.78508	2.53525	1	2.27789	0	0	1	0	0	0	0	0	109.677	-1	0	0	0	1.5	4	0.717419
54	1	13.4292	0.186174	2	0	#NULL!	3	#NULL!	3	3	1	15.3457	1B	1	1	25	1	0	32	7	33	1.9165	0.919918	1	#NULL!	0	0	3	0	0	0	0	0	100	8	1	0	1	2	4	0.697928
55	1	12.8241	0.147844	1	0	-0.224504	4	0	3	4	0	15.2827	3C	3	1	33	2	29	38	7	37	2.45859	3.27173	1	2.38193	0	0	3	0	0	0	0	0	12.1212	4	0	0	0	0	7	0.689984
56	1	12.564	0.0958248	1	1	0.284736	#NULL!	2	3	6	0	14.5572	6C	5	2	40	2	30	47	8	48	1.99316	1.18823	1	2.37372	0	0	3	0	1	1	1	0	25	8	1	1	1	1.5	2	0.584014
57	2	12.679	0.167009	2	#NULL!	#NULL!	#NULL!	0	1	3	1	16.4736	5C	5	2	26	1	-6	21	7	19	3.79466	1.26489	1	#NULL!	0	0	1	0	0	0	0	0	123.077	-7	0	0	0	1	26	0.683873
58	1	12.5914	0.402464	1	1	1.51677	6	3	3	6	0	12.7118	5C	5	2	31	2	21	#NULL!	#NULL!	26	0.120465	1.01027	1	2.0397	0	0	4	1	0	0	0	0	32.2581	-5	0	0	0	0	2.5	0.717419
59	1	14.5791	0.0766598	1	1	1.50034	6	1	3	6	0	16.271	3C	3	1	38	2	27	36	7	35	1.69199	1.35797	1	3.26899	0	0	1	0	0	0	0	0	28.9474	-3	0	0	0	0	3	0.615602
61	1	12.5667	0.344969	1	0	#NULL!	4	2	3	4	0	13.065	1A	1	1	39	2	26	43	6	43	0.498289	0	0	#NULL!	0	0	4	1	0	1	0	1	33.3333	4	0	0	1	0	3	0.599912
62	1	13.6099	0.0876112	1	0	-0.44627	4	#NULL!	3	4	0	16.1615	1B	1	1	37	2	20	36	7	30	2.55168	1.0924	1	2.19302	0	0	1	0	0	0	0	0	45.9459	-7	0	0	0	1	6	0.631056
63	1	13.3142	0.128679	1	0	#NULL!	4	0	2	4	0	16.6105	1B	1	1	33	2	14	35	#NULL!	39	3.29637	1.23203	1	#NULL!	0	0	1	0	0	0	0	0	57.5758	6	1	0	1	0	10	0.689984
64	1	15.2854	0.199863	2	1	0.372348	6	2	3	6	0	16.898	6C	5	2	35	2	1.5	26.5	6	33	1.61259	0.919918	1	2.1848	0	0	1	0	0	0	0	0	95.7143	-2	0	0	0	-1	1.5	0.661144
65	1	13.243	0.227242	2	0	-2.88569	3	0	3	3	1	18.4586	1B	1	1	30.5	2	9	36.5	8	34	5.21561	1.18823	1	2.55715	0	0	1	0	0	0	0	0	70.4918	3.5	0	0	0	0.5	14	0.616665
66	1	15.8522	0.605065	1	1	0.799452	6	#NULL!	3	6	0	16.0356	6C	5	2	30	2	15	22	7	23	0.183436	0.668036	1	1.58795	0	0	4	1	0	0	0	0	50	-7	0	0	0	0	2	0.730571
67	1	13.2923	0.131417	1	1	0.889802	6	#NULL!	3	6	0	14.9815	5C	5	2	38	2	13	40	7	37	1.68925	1.16906	1	2.71047	0	0	1	0	0	0	0	0	65.7895	-1	0	0	0	1	3	0.615602
68	1	14.8118	0.183436	2	1	1.13895	6	2	3	6	0	16.0411	5C	5	2	34	2	6.5	34	8	34	1.2293	1.27036	1	2.55168	0	0	2	0	0	0	0	0	80.8824	0	0	0	0	2	0.5	0.675731
69	1	12.3368	0.134155	1	0	-0.205339	4	2	2	4	0	15.7536	2A	2	1	27	1	17	23	#NULL!	23	3.41684	1.54962	1	3.34565	0	0	2	0	0	0	0	0	37.037	-4	0	0	0	-1	6.5	0.767633
70	1	14.2834	0.268309	1	1	1.05407	6	4	3	6	0	14.6229	5C	5	2	31	2	17	#NULL!	7	34	0.339493	1.04038	1	1.66188	0	0	4	1	0	0	0	0	45.1613	3	0	0	0	#NULL!	#NULL!	0.717419
71	1	11.6304	0.134155	1	0	-0.533881	#NULL!	0	2	4	0	15.373	1A	1	1	35	2	21	26	7	32	3.74264	1.24572	1	3.34292	0	0	1	0	0	0	0	0	40	-3	0	0	0	0	14.5	0.661144
72	1	11.5702	0.306639	1	0	-0.0958248	#NULL!	0	3	5	0	14.0287	1B	1	1	35	2	33	40	7	42	2.45859	1.03491	1	2.6694	0	0	1	0	1	1	1	0	5.71429	7	1	0	1	-0.5	10.5	0.661144
73	2	15.2882	0.202601	1	#NULL!	#NULL!	6	#NULL!	3	6	0	17.1472	6C	5	2	35	2	24	#NULL!	#NULL!	33	1.859	0.804928	1	#NULL!	0	0	1	0	0	0	0	0	31.4286	-2	0	0	0	-0.5	4.5	0.661144
74	1	14.4367	0.301164	2	1	0.213552	6	#NULL!	3	6	0	16.0274	6C	5	2	34	2	11	34	7	35	1.59069	0.996578	1	2.10541	0	0	1	0	0	0	0	0	67.6471	1	0	0	0	0.5	3.5	0.675731
75	1	12.4079	0.268309	1	1	0.435318	#NULL!	3	3	6	0	14.5927	1C	1	1	30	2	22	#NULL!	8	26	2.1848	0.845996	1	2.88843	0	0	2	0	0	0	0	0	26.6667	-4	0	0	0	#NULL!	2.5	0.730571
76	1	11.4661	0.210815	1	0	-0.0164271	#NULL!	0	2	5	0	13.2676	6C	5	2	27	1	10	33	6	33	1.80151	1.4757	1	1.99589	0	0	3	0	0	0	0	0	62.963	6	1	0	1	1	12	0.767633
77	1	14.6174	0.221766	1	1	1.37166	6	3	3	6	0	16.3477	5C	5	2	37	2	27	32	6	34	1.73032	1.26489	1	3.32375	0	0	1	0	0	0	0	0	27.027	-3	0	0	0	0	3	0.631056
78	1	13.87	0.208077	2	1	0.736482	6	#NULL!	3	6	0	15.2526	6C	5	2	34.5	2	11	35	7	38.5	1.38261	0.804928	1	2.32717	0	0	1	0	0	0	0	0	68.1159	4	0	0	0	0.5	4	0.668478
79	1	13.6372	0.194387	1	0	-0.72553	6	3	3	6	0	15.5756	5C	5	2	28	1	3	22	8	23	1.9384	1.06776	1	1.40726	0	0	2	0	0	0	0	0	89.2857	-5	0	0	0	1	3	0.755686
80	1	14.2697	0.224504	1	1	1.05407	4	#NULL!	3	4	0	14.5708	1A	1	1	30	2	17	31	6	31	0.301164	2.24778	1	1.57974	0	0	4	1	0	0	0	0	43.3333	1	0	0	0	2.5	0	0.730571
81	1	12.8022	0.303901	1	0	-0.982888	3	#NULL!	3	3	1	15.373	1B	1	1	27	1	18	40	7	44	2.57084	1.55236	1	1.89185	0	0	3	0	1	0	0	0	33.3333	17	1	0	1	2	14	0.669473
82	1	13.0157	0.0492813	1	1	0.167009	#NULL!	1	3	6	0	14.7817	1C	1	1	40	2	24	#NULL!	7	43	1.76591	0.996578	1	1.9822	0	0	1	0	0	0	0	0	40	3	0	0	0	0	4	0.584014
83	1	14.2834	0.183436	1	0	-1.27858	4	#NULL!	3	4	0	16.2409	1B	1	1	34	2	25.5	36	7	42	1.95756	1.39904	1	0.862423	0	0	1	0	0	0	0	0	25	8	1	0	1	1	4	0.675731
84	1	15.1075	0.188912	1	1	0.479124	#NULL!	0	2	4	0	15.8029	5C	5	2	33	2	12	32	#NULL!	32	0.695414	1.01574	1	1.36345	0	0	4	1	0	0	0	0	63.6364	-1	0	0	0	0	1.5	0.689984
85	1	15.6277	0.00273785	1	0	-0.219028	5	0	3	5	0	16.8734	5C	5	2	26.5	1	15.5	23	7	23	1.24572	0.804928	1	1.02943	0	0	1	0	0	0	0	0	41.5094	-3.5	0	0	0	1	3	0.773452
86	1	15.7372	0.15332	2	1	0.350445	4	0	3	4	0	17.2704	5C	5	2	32.5	2	3.5	30	7	34	1.5332	1.45654	1	2.03696	0	0	1	0	0	0	0	0	89.2308	1.5	0	0	0	1.5	1.5	0.69698
87	2	13.4292	0.454483	2	#NULL!	#NULL!	6	2	3	6	0	15.0198	3C	3	2	24	1	14	40	#NULL!	24	1.59069	1.03491	1	#NULL!	0	0	3	0	0	0	0	0	41.6667	0	0	0	0	0.5	5	0.800986
88	1	14.4586	0.238193	2	0	#NULL!	4	0	3	4	0	16.6708	1A	1	1	20	1	0	28	7	25	2.21218	0.933607	1	#NULL!	0	0	1	0	0	0	0	0	100	5	0	0	0	0	7.5	0.839669
90	1	11.2225	0.147844	1	0	-3.7399	2	0	1	2	1	17.0103	1B	1	1	28	1	14	50	7	53	5.78782	1.11157	1	2.19576	0	0	1	0	1	1	1	0	50	25	1	1	1	1	24	0.654749
91	1	11.5729	0.172485	1	0	-1.14168	3	0	2	3	1	14.5298	1B	1	1	34	2	17	#NULL!	7	31	2.95688	0.569473	1	1.98768	0	0	1	0	0	0	0	0	50	-3	0	0	0	0	12.5	0.560953
92	1	13.3771	0.134155	1	1	0.205339	#NULL!	1	3	6	0	15.6961	5C	5	2	28	1	11	24	7	28	2.31896	1.11157	1	2.65845	0	0	1	0	0	0	0	0	60.7143	0	0	0	0	-0.5	6	0.755686
93	1	13.6044	0.164271	2	1	0.528405	#NULL!	0	3	5	0	15.2142	3C	3	2	32	2	6	29.5	8	31	1.60986	1.01574	1	2.30253	0	0	1	0	0	0	0	0	81.25	-1	0	0	0	2	2.5	0.703886
94	2	15.4552	0.454483	1	#NULL!	#NULL!	4	2	3	4	0	16.8022	2A	2	1	35	2	32	#NULL!	#NULL!	39	1.34702	0.531143	1	#NULL!	0	0	2	0	0	0	0	0	8.57143	4	0	0	0	0.5	6	0.661144
95	1	11.9398	0.172485	1	0	-2.19849	4	0	3	4	0	13.2813	1A	1	1	26	1	8	25	6	33	1.34155	2.99521	1	-0.684463	0	0	4	1	0	0	0	0	69.2308	7	1	0	1	3	7	0.779167
96	1	14.1218	0.320329	2	0	-0.0657084	4	1	3	4	0	15.8467	1B	1	1	29	1	5	27	7	30	1.72485	1.32238	1	1.97947	0	0	1	0	0	0	0	0	82.7586	1	0	0	0	2	3	0.743329
97	1	11.8056	0.229979	2	0	-1.1937	#NULL!	0	2	4	0	17.0568	3C	3	2	32	2	12.5	40.5	7	37	5.2512	1.21287	1	4.28747	0	0	1	0	0	0	0	0	60.9375	5	0	0	0	#NULL!	23	0.703886
98	1	11.3949	0.19165	1	0	-0.72553	#NULL!	0	2	4	0	14.4805	3C	3	1	38	2	28	37	7	36.5	3.08556	2.03149	1	2.55168	0	0	1	0	0	0	0	0	26.3158	-1.5	0	0	0	3	13	0.615602
99	1	14.1191	0.169747	1	1	1.12252	6	#NULL!	3	6	0	15.5565	1C	1	1	30	2	18	#NULL!	7	30	1.43737	1.01574	1	2.72964	0	0	2	0	0	0	0	0	40	0	0	0	0	-0.5	4	0.730571
100	1	11.5729	0.131417	2	1	0.180698	4	0	3	4	0	13.7084	3C	3	2	20.5	1	4	26	7	26.5	2.13552	1.91102	1	2.44764	0	0	1	0	0	0	0	0	80.4878	6	1	0	1	2.5	4	0.835188
101	1	14.0096	0.317591	2	0	#NULL!	3	0	3	3	1	15.6222	5C	5	2	30	2	6.5	33	7	41	1.61259	2.52977	1	#NULL!	0	0	1	0	0	0	0	0	78.3333	11	1	0	1	1	4	0.624415
102	1	11.0144	0.172485	2	0	-2.00137	#NULL!	0	2	4	0	14.3929	1B	1	1	32	2	12	42	7	42	3.37851	1.74401	1	1.54962	0	0	1	0	1	1	1	0	62.5	10	1	0	1	#NULL!	18	0.703886
103	1	13.2129	0.227242	2	1	0.0629706	4	#NULL!	2	4	0	15.1376	5C	5	2	28	1	14	30	7	30	1.92471	1.25941	1	2.21492	1	0	1	0	0	0	0	0	50	2	0	0	0	0	5	0.755686
104	1	12.4819	0.183436	2	1	0.183436	4	#NULL!	3	4	0	14.5544	1A	1	1	20.5	1	5	18	7	14.5	2.07255	1.03491	1	2.43943	0	0	1	0	0	0	0	0	75.6098	-6	0	0	0	2	4.5	0.835188
105	1	13.8316	0.298426	2	1	0.596851	4	1	3	4	0	15.7509	5C	5	2	25.5	1	7	29	7	29	1.91923	1.26489	1	2.81451	0	0	1	0	0	0	0	0	72.549	3.5	0	0	0	1	2.5	0.784778
106	1	12.0767	0.125941	2	0	-0.479124	4	#NULL!	3	4	0	14.7625	5C	5	2	29	1	10.5	30	7	30	2.68583	1.03491	1	2.33265	0	0	1	0	0	0	0	0	63.7931	1	0	0	0	1	7	0.743329
107	1	14.3025	0.284736	2	1	0.136893	#NULL!	#NULL!	3	6	0	16.0903	1A	1	1	39	2	13	43	8	49	1.78782	0.919918	1	2.20945	0	0	2	1	1	1	1	0	66.6667	10	1	1	1	#NULL!	3.5	0.599912
108	1	12.9528	0.188912	2	0	#NULL!	5	0	3	5	0	15.2608	1A	1	1	28.5	1	6	25	7	23.5	2.30801	0.977413	1	#NULL!	0	0	2	0	0	0	0	0	78.9474	-5	0	0	0	0.5	7.5	0.749558
109	2	16.3258	0.306639	1	#NULL!	#NULL!	#NULL!	1	2	4	0	17.6345	5C	5	2	28	1	19	26	#NULL!	23	1.30869	1.26489	1	#NULL!	0	0	1	0	0	0	0	0	32.1429	-5	0	0	0	1	3	0.755686
110	1	13.9357	0.172485	2	1	0.837782	5	#NULL!	3	5	0	15.0664	1B	1	1	30.5	2	20	30.5	7	30	1.13073	1.01574	1	2.141	0	0	1	0	0	0	0	0	34.4262	-0.5	0	0	0	0.5	2	0.724043
111	1	14.5873	0.172485	1	1	1.13621	5	#NULL!	3	5	0	15.4497	3C	3	1	29.5	1	20	32	7	31	0.862423	1.62902	1	2.17112	0	0	3	1	0	0	0	0	32.2034	1.5	0	0	0	1	2	0.737
112	1	13.4483	0.279261	2	0	-0.689938	3	0	3	3	1	16.4572	1A	1	1	30	2	5	32	7	38	3.0089	1.74949	1	2.59822	0	0	1	0	0	0	0	0	83.3333	8	1	0	1	0.5	11	0.624415
113	1	16.2601	0.134155	1	1	0.194387	#NULL!	0	3	5	0	16.9172	3C	3	1	33	2	27	38	7	46	0.657084	0.498289	0	0.985626	0	0	2	1	1	1	1	1	18.1818	13	1	1	1	-2	3	0.689984
114	1	13.9384	0.240931	2	1	0.566735	6	#NULL!	3	6	0	15.0144	1B	1	1	29	1	5.5	31	7	41	1.07598	1.11157	1	1.88364	0	0	1	0	1	0	0	0	81.0345	12	1	0	1	1.5	2.5	0.743329
115	1	13.9466	0.224504	2	1	1.09788	#NULL!	3	3	6	0	15.3539	1B	1	1	29	1	12	31.5	7	36	1.40726	4.1013	1	2.72964	0	0	1	0	0	0	0	0	58.6207	7	1	0	1	0.5	0	0.743329
116	1	14.7515	0.243669	2	1	0.574949	#NULL!	2	3	6	0	16.0219	5C	5	2	30.5	2	4	31.5	7	32.5	1.27036	0.495551	1	2.08898	0	0	1	0	0	0	0	0	86.8852	2	0	0	0	#NULL!	3.5	0.724043
117	1	14.4175	0.19165	2	1	0.966461	6	#NULL!	3	6	0	15.7016	5C	5	2	31	2	8	22	7	23	1.28405	0.977413	1	2.44216	0	0	1	0	0	0	0	0	74.1935	-8	0	0	0	1	3.5	0.717419
118	1	11.8877	0.303901	2	1	0.424367	#NULL!	1	3	6	0	13.3662	2A	2	1	35.5	2	19	41	8	43	1.47844	1.9603	1	2.20671	0	0	1	0	1	0	0	0	46.4789	7.5	1	0	1	0.5	3.5	0.653732
119	1	14.6639	0.0766598	1	0	-0.881588	4	#NULL!	3	4	0	16.7146	2A	2	1	24.5	1	6.5	14	7	9.5	2.05065	1.27036	1	1.24572	0	0	1	0	0	0	0	0	73.4694	-15	0	0	0	1	7	0.795687
120	1	15.4661	0.646133	1	0	-1.87269	4	0	3	4	0	17.4593	5C	5	2	25	1	10	28	8	29	1.99316	1.13073	1	0.766598	0	0	1	0	0	0	0	0	60	4	0	0	0	0	5.5	0.790285
121	1	11.3977	0.125941	1	0	-0.851472	3	0	1	3	1	14.3381	1B	1	1	33.5	2	27	38	7	46	2.94045	0.818617	1	2.21492	0	0	2	0	0	1	0	0	19.403	12.5	1	1	1	0	11	0.569042
122	1	11.3758	0.125941	1	0	-1.5989	2	0	1	2	1	12.1259	2A	2	1	35	2	34	43	#NULL!	61	0.750171	1.02122	1	-0.722793	0	0	1	1	1	1	1	1	2.85714	26	1	1	1	#NULL!	6	0.544682
123	1	14.0397	0.339493	2	1	0.873374	4	2	3	4	0	15.4579	5C	5	2	32.5	2	3	29	7	28.5	1.41821	1.5332	1	2.63107	0	0	1	0	0	0	0	0	90.7692	-4	0	0	0	0.5	4	0.69698
124	1	13.4812	0.336756	1	0	-1.30048	#NULL!	0	3	5	0	14.9651	3C	3	1	38	2	34	57	7	57	1.48392	0	0	0.520192	0	0	3	1	1	1	1	1	10.5263	19	1	1	1	#NULL!	10.5	0.615602
125	1	13.5305	0.287474	1	1	0.161533	5	#NULL!	3	5	0	14.7762	1B	1	1	33.5	2	26	#NULL!	7	32	1.24572	1.22656	1	1.69473	0	0	1	0	0	0	0	0	22.3881	-1.5	0	0	0	0	3	0.682901
127	1	13.2348	0.0930869	1	1	0.503765	#NULL!	1	3	6	0	15.885	6C	5	2	32.5	2	20.5	39	7	47	2.65024	0.536619	0	3.24709	0	0	1	0	1	1	1	0	36.9231	14.5	1	1	1	#NULL!	#NULL!	0.69698
128	1	14.0178	0.19165	2	1	1.02943	#NULL!	3	3	6	0	15.3785	2A	2	1	38	2	11	37.5	7	40.5	1.36071	1.74401	1	2.58179	0	0	1	0	0	0	0	0	71.0526	2.5	0	0	0	0	2	0.615602
129	1	14.8857	0.172485	1	0	-0.142368	6	3	3	6	0	16.5202	1B	1	1	30.5	2	25.5	28	7	29	1.6345	0.435318	1	1.66461	0	0	2	0	0	0	0	0	16.3934	-1.5	0	0	0	0	2	0.724043
130	1	14.2834	0.0711841	1	1	0.988364	#NULL!	3	3	6	0	15.4908	6C	5	2	37	2	33	#NULL!	7	37	1.20739	0.689938	1	2.26694	0	0	1	0	1	0	0	0	10.8108	0	0	0	0	0	1.5	0.631056
131	1	12.7666	0.128679	1	1	0.0848734	#NULL!	0	3	5	0	15.2444	5C	5	2	30	2	14	#NULL!	#NULL!	17	2.47775	0.613279	1	2.69131	0	0	1	0	0	0	0	0	53.3333	-13	0	0	0	#NULL!	7.5	0.730571
132	1	14.13	0.186174	1	1	0.572211	#NULL!	2	3	6	0	14.8747	1A	1	1	31	2	26	35	6	46	0.744695	3.18686	1	1.50308	0	0	4	0	1	0	0	0	16.129	15	1	1	1	1	2	0.717419
133	1	12.5969	0.0930869	1	0	-0.334018	4	#NULL!	3	4	0	15.2252	1B	1	1	29	1	23.5	31	7	33	2.62834	1.05407	1	2.38741	0	0	1	0	0	0	0	0	18.9655	4	0	0	0	0	6	0.743329
134	1	13.3224	0.287474	2	1	1.05407	6	2	3	6	0	14.4586	6C	5	2	31	2	8	31.5	7	36	1.13621	1.58522	1	2.47775	0	0	1	0	0	0	0	0	74.1935	5	0	0	0	1	2	0.717419
135	1	14.3874	0.0958248	1	0	-0.353183	5	#NULL!	3	5	0	16.2656	1B	1	1	39	2	34	35	7	37	1.87817	1.24572	1	1.62081	0	0	1	0	0	0	0	0	12.8205	-2	0	0	0	0	4	0.599912
136	1	14.4723	0.147844	1	0	#NULL!	6	2	3	6	0	16.0438	6C	5	2	35.5	2	31.5	39	7	43	1.57153	1.64545	1	#NULL!	0	0	1	0	1	1	1	0	11.2676	7.5	1	0	1	1.5	4	0.653732
137	1	14.2998	0.134155	2	1	0.284736	6	#NULL!	3	6	0	15.1814	1B	1	1	33	2	19.5	35	7	38.5	0.881588	0.881588	1	1.30048	0	0	3	0	0	0	0	0	40.9091	5.5	1	0	1	0.5	1.5	0.689984
138	1	13.5578	0.15332	2	0	#NULL!	4	0	3	4	0	15.6988	1A	1	1	28	1	24.5	25	6	26	2.141	0.950034	1	#NULL!	1	0	4	0	0	0	0	0	12.5	-2	0	0	0	1	5	0.755686
139	1	13.5195	0.262834	2	0	-0.180698	#NULL!	#NULL!	3	6	0	15.1732	1B	1	1	36	2	17	42.5	7	46.5	1.65366	1.9165	1	1.7358	0	0	1	0	1	1	0	0	52.7778	10.5	1	1	1	0.5	3.5	0.646245
140	2	15.2033	0.172485	2	#NULL!	#NULL!	3	2	2	3	1	16.627	5C	5	2	28	1	14	29	7	29	1.42368	1.12526	1	#NULL!	0	0	2	0	0	0	0	0	50	1	0	0	0	2	6	0.654749
141	2	15.3922	0.120465	1	#NULL!	#NULL!	3	0	2	3	1	16.9391	5C	5	2	39	2	19	42	7	42	1.54689	0	0	#NULL!	0	0	1	0	1	1	1	0	51.2821	3	0	0	1	#NULL!	5.5	0.47899
142	1	12.9035	0.306639	1	0	-0.780287	6	1	3	6	0	15.2991	3C	3	2	26	1	15	24.5	7	38	2.39562	1.66735	1	1.92197	0	0	1	0	0	0	0	0	42.3077	12	1	0	1	-1	14	0.779167
143	1	17.6783	0.273785	2	1	0.276523	5	2	3	5	0	17.87	5C	5	2	39	2	15	41	5	41	0.19165	0.824093	1	0.741958	0	0	4	1	0	0	0	0	61.5385	2	0	0	0	0	-4	0.599912
144	1	12.2546	0.243669	1	1	0.309377	#NULL!	0	2	4	0	13.9083	6C	5	2	30	2	19	36	#NULL!	42	1.65366	1.31691	1	2.20671	0	0	3	1	1	0	0	0	36.6667	12	1	0	1	2.5	12.5	0.730571
145	1	13.41	0.19165	1	0	-0.889802	#NULL!	0	2	4	0	14.9295	3C	3	2	27	1	19	30	6	40	1.51951	1.97399	1	0.821355	0	0	4	1	1	1	0	0	29.6296	13	1	0	1	1	10	0.767633
146	1	12.1259	0.167009	1	1	0.503765	#NULL!	0	3	5	0	12.8597	1A	1	1	35	2	34	42	#NULL!	52	0.733744	2.26146	1	1.40452	0	0	4	1	1	1	0	0	2.85714	17	1	1	1	#NULL!	4	0.661144
147	1	14.0999	0.109514	1	0	-0.355921	#NULL!	2	3	6	0	15.3457	6C	5	2	40	2	26	38	6	38	1.24572	1.18823	1	0.999316	0	0	3	1	1	1	1	0	35	-2	0	0	1	#NULL!	3.5	0.584014
148	1	13.6975	0.364134	1	1	0.435318	#NULL!	2	3	6	0	15.2882	5C	5	2	40	2	26	35	7	36	1.59069	3.04723	1	2.39014	0	0	1	0	0	0	0	0	35	-4	0	0	0	1.5	6.5	0.584014
149	1	13.3114	0.128679	1	0	-1.16359	#NULL!	0	2	4	0	16.3203	1A	1	1	33	2	23	43	#NULL!	43	3.0089	1.95483	1	1.97399	0	0	1	0	0	0	0	0	30.303	10	1	0	1	1.5	9.5	0.689984
150	2	15.7536	0.249144	2	#NULL!	#NULL!	#NULL!	2	3	6	0	17.4784	4C	4	2	34	2	12	35	7	28	1.72485	3.31554	1	#NULL!	0	0	1	0	0	0	0	0	64.7059	-6	0	0	0	0.5	2	0.675731
151	1	13.4209	0.268309	2	1	0.0574949	4	#NULL!	3	4	0	15.0116	5C	5	2	23	1	11	17	7	22.5	1.59069	1.42368	1	1.9165	0	0	1	0	0	0	0	0	52.1739	-0.5	0	0	0	0.5	4	0.811271
152	1	13.8125	0.205339	2	1	0.572211	#NULL!	#NULL!	3	6	0	14.4641	1B	1	1	34	2	9.5	34	7	35.5	0.651608	1.40452	1	1.42916	0	0	3	0	0	0	0	0	72.0588	1.5	0	0	0	2	2	0.675731
153	1	13.1608	0.243669	2	0	-0.246407	#NULL!	0	2	4	0	15.0965	1A	1	1	32.5	2	7	28.5	7	28	1.93566	1.45654	1	1.93292	0	0	1	0	0	0	0	0	78.4615	-4.5	0	0	0	0.5	6	0.69698
155	1	13.1691	0.169747	1	0	-0.741958	#NULL!	0	2	4	0	14.8747	1A	1	1	28	1	28	#NULL!	7	53	1.70568	1.30869	1	1.13347	0	0	1	0	1	1	1	0	0	25	1	1	1	-1	10.5	0.755686
156	1	13.7796	0.134155	2	0	-0.303901	6	3	3	6	0	15.3949	6C	5	2	36	2	2	35	8	34	1.61533	1.18275	1	1.44559	0	0	1	0	0	0	0	0	94.4444	-2	0	0	0	0	3.5	0.646245
157	1	10.9596	0.169747	1	1	0.0629706	6	4	3	6	0	13.6646	6C	5	2	38	2	23	36	7	42	2.705	1.18823	1	2.93771	0	0	1	0	1	0	0	0	39.4737	4	0	0	0	1	10	0.615602
158	1	13.5113	0.15332	2	0	-0.188912	#NULL!	0	3	5	0	14.7187	1B	1	1	33.5	2	14	45	6	45	1.20739	0	0	1.1718	0	0	1	1	1	1	1	1	58.209	11.5	1	0	1	#NULL!	4.5	0.682901
159	2	14.4613	0.273785	2	#NULL!	#NULL!	#NULL!	3	3	6	0	17.0431	3C	3	1	31	2	19	#NULL!	8	26	2.58179	1.07324	1	#NULL!	0	0	1	0	0	0	0	0	38.7097	-5	0	0	0	-0.5	5	0.717419
160	1	14.3491	0.235455	2	1	0.468172	6	3	3	6	0	15.8001	2A	2	1	31	2	11	33	8	34	1.45106	1.20739	1	2.15469	0	0	1	0	0	0	0	0	64.5161	3	0	0	0	1	3	0.717419
161	1	15.5373	0.1013	2	1	1.04586	#NULL!	0	3	5	0	16.9747	5C	5	2	32	2	14	40	6	38	1.43737	2.31348	1	2.58453	0	0	2	0	1	0	0	0	56.25	6	1	0	1	1	1.5	0.703886
162	1	12.8652	0.0766598	2	0	#NULL!	#NULL!	0	2	4	0	15.7782	1A	1	1	27.5	1	11.5	27	6	28.5	2.91307	0.791239	1	#NULL!	1	0	1	0	0	0	0	0	58.1818	1	0	0	0	0	14	0.761711
163	1	13.4209	0.268309	1	1	0.449008	#NULL!	2	3	6	0	14.3025	1A	1	1	28	1	9	#NULL!	6	23	0.881588	3.64682	1	1.5989	0	0	3	1	0	0	0	0	67.8571	-5	0	0	0	1.5	2.5	0.755686
164	1	12.3833	0.205339	2	0	-0.355921	#NULL!	0	3	5	0	14.2806	1A	1	1	25.5	1	2	22.5	#NULL!	19.5	1.89733	1.70294	1	1.74675	0	0	2	1	0	0	0	0	92.1569	-6	0	0	0	0	3.5	0.784778
165	1	12.4709	0.15332	1	0	-0.709103	#NULL!	#NULL!	2	4	0	15.1102	1B	1	1	33	2	20	35	7	43	2.63929	1.34702	1	2.0835	0	0	1	0	0	0	0	0	39.3939	10	1	0	1	0	13	0.689984
166	1	13.5387	0.287474	2	0	#NULL!	3	0	2	3	1	14.3819	1B	1	1	36	2	12	49	#NULL!	56	0.843258	0.52293	0	#NULL!	0	0	1	1	1	1	1	1	66.6667	20	1	1	1	#NULL!	7	0.528315
167	1	13.3169	0.134155	2	1	0.19165	4	0	3	4	0	15.3676	1A	1	1	35	2	14	41	7	42	2.05065	1.05407	1	2.37645	0	0	1	0	0	0	0	0	60	7	1	0	1	0.5	5.5	0.661144
168	1	12.4162	0.147844	1	1	0.629706	#NULL!	0	3	5	0	14.3956	6C	5	2	37	2	25	34	7	34	1.97947	0.862423	1	2.75702	0	0	1	0	0	0	0	0	32.4324	-3	0	0	0	0	6.5	0.631056
169	1	10.9952	0.342231	1	0	-1.38261	#NULL!	0	1	3	1	11.551	2A	2	1	38	2	37	48	#NULL!	62	0.555784	1.51951	1	-0.4846	0	0	4	1	1	1	1	1	2.63158	24	1	1	1	6	8	0.495433
170	2	14.9213	0.13963	2	#NULL!	#NULL!	4	2	2	4	0	15.3621	5C	5	2	27	1	-7	45	6	57	0.440794	1.36071	1	#NULL!	0	0	4	1	1	1	1	0	125.926	30	1	1	1	#NULL!	#NULL!	0.767633
171	2	14.9788	0.134155	2	#NULL!	#NULL!	4	2	3	4	0	16.4545	5C	5	2	32	2	15	26	7	31	1.4757	1.03491	1	#NULL!	0	0	1	0	0	0	0	0	53.125	-1	0	0	0	2.5	4	0.703886
172	2	14.7214	0.312115	2	#NULL!	#NULL!	3	0	2	3	1	17.1307	1A	1	1	23	1	18	18	7	28	2.40931	1.05407	1	#NULL!	0	0	1	0	0	0	0	0	21.7391	5	0	0	0	1.5	14.5	0.72494
173	1	13.0486	0.249144	2	1	0.210815	#NULL!	1	3	6	0	14.5435	5C	5	2	32	2	24	38	7	42	1.49487	2.13279	1	1.95483	1	0	1	0	0	0	0	0	25	10	1	0	1	1.5	4	0.703886
174	1	14.7652	0.13963	2	0	-0.788501	#NULL!	2	3	6	0	17.0842	1A	1	1	25	1	13	27	7	27	2.31896	1.06776	1	1.67009	0	0	1	0	0	0	0	0	48	2	0	0	0	#NULL!	7	0.790285
175	2	14.6448	0.158795	2	#NULL!	#NULL!	3	0	2	3	1	16.2491	2A	2	1	28	1	8	45	6	45	1.60438	0	0	#NULL!	0	0	1	1	1	1	1	1	71.4286	17	1	0	1	0	6.5	0.654749
176	1	13.013	0.15332	2	1	1.23477	6	3	3	6	0	14.1054	1A	1	1	25	1	14	18	7	22	1.0924	1.40452	1	2.48049	0	0	1	0	0	0	0	0	44	-3	0	0	0	#NULL!	#NULL!	0.790285
177	1	13.9767	0.29295	2	1	0.33128	5	#NULL!	3	5	0	15.6003	1A	1	1	26	1	4	31	7	37	1.62355	1.11157	1	2.24778	0	0	2	0	0	0	0	0	84.6154	11	1	0	1	0	4.5	0.779167
178	1	11.6961	0.172485	2	0	-0.81588	#NULL!	0	2	4	0	14.5517	5C	5	2	27	1	-2	21.5	7	24.5	2.85558	1.05407	1	2.21218	0	0	1	0	0	0	0	0	107.407	-2.5	0	0	0	#NULL!	#NULL!	0.767633
179	1	12.4079	0.205339	2	0	-0.372348	#NULL!	0	3	5	0	14.8994	1A	1	1	34	2	9	33	6	36	2.49144	0.939083	1	2.32444	0	0	1	0	0	0	0	0	73.5294	2	0	0	0	-1	11	0.675731
180	1	14.768	0.13963	2	0	-0.0903491	6	0	3	6	0	16.6845	5C	5	2	30	2	7	36	8	37	1.9165	0.996578	1	1.96578	0	0	3	0	0	0	0	0	76.6667	7	1	0	1	0	5.5	0.730571
181	1	13.1225	0.205339	1	0	-0.706366	#NULL!	0	3	5	0	15.5756	1A	1	1	32	2	19	28	6	29	2.45311	1.99863	1	1.95209	0	0	1	0	0	0	0	0	40.625	-3	0	0	0	#NULL!	#NULL!	0.703886
182	1	15.0801	0.229979	2	1	0.583162	4	2	3	4	0	16.8569	1B	1	1	36	2	14	36	7	37	1.77687	0.996578	1	2.59001	0	0	1	0	0	0	0	0	61.1111	1	0	0	0	0	5	0.646245
183	1	14.6119	0.172485	2	0	-0.717317	#NULL!	2	3	6	0	16.9117	1A	1	1	26	1	16	32	5	32	2.29979	0.996578	1	1.75496	0	0	1	0	0	0	0	0	38.4615	6	1	0	1	0.5	7	0.779167
184	1	11.8248	0.210815	2	0	-0.128679	#NULL!	1	3	6	0	13.5551	1A	1	1	32	2	22	47.5	7	50	1.73032	0.807666	0	1.81246	0	0	1	0	1	1	1	0	31.25	18	1	1	1	#NULL!	6	0.703886
185	1	11.0856	0.325804	2	0	-2.71869	#NULL!	0	2	4	0	14.4832	2A	2	1	29	1	12	40	5	40	3.39767	0	0	1.00479	0	0	1	1	1	1	1	1	58.6207	11	1	0	1	0	19	0.743329
186	1	14.8036	0.17796	2	0	#NULL!	3	#NULL!	2	3	1	15.6222	5C	5	2	30	2	7	46	4	62	0.818617	0.824093	0	#NULL!	0	0	3	1	1	1	1	1	76.6667	32	1	1	1	#NULL!	4.5	0.624415
187	2	11.6194	0.109514	1	#NULL!	#NULL!	#NULL!	#NULL!	1	2	1	17.6756	3C	3	1	26	1	16	49	6	50	6.05613	1.97399	1	#NULL!	0	0	1	0	0	0	0	0	38.4615	24	1	1	1	0	36	0.683873
188	1	11.707	0.186174	2	0	-1.45654	#NULL!	0	2	4	0	13.2594	1B	1	1	28	1	27	48	5	55	1.55236	0.427105	0	0.281999	1	0	1	1	1	1	1	1	3.57143	27	1	1	1	#NULL!	#NULL!	0.755686
189	1	12.8186	0.19165	2	0	-1.43463	3	#NULL!	2	3	1	15.9425	1B	1	1	32	2	16	42	6	44	3.12389	0.900753	1	1.8809	1	0	1	0	1	0	0	0	50	12	1	0	1	0.5	16.5	0.593072
190	1	11.2225	0.380561	2	0	-1.28131	#NULL!	#NULL!	2	4	0	14.3518	1A	1	1	31	2	18	27.5	7	30	3.12936	0.969199	1	2.22861	0	0	1	0	0	0	0	0	41.9355	-1	0	0	0	0	15.5	0.717419
191	1	14.6612	0.158795	2	1	0.1013	6	3	3	6	0	15.8686	1A	1	1	25	1	10	33	7	39	1.20739	1.56605	1	1.46749	0	0	2	0	0	0	0	0	60	14	1	0	1	0.5	2	0.790285
192	2	11.6523	0.19165	1	#NULL!	#NULL!	#NULL!	0	1	3	1	14.0945	2A	2	1	32	2	25	58	6	58	2.44216	0	0	#NULL!	0	0	1	1	1	1	1	1	21.875	26	1	1	1	0	18.5	0.593072
193	1	14.1848	0.197125	2	1	0.0985626	3	0	2	3	1	16.4791	2A	2	1	32	2	8	21	6	20	2.29432	1.11157	1	2.59001	0	0	1	0	0	0	0	0	75	-12	0	0	0	0	7.5	0.593072
194	1	14.4449	0.158795	2	0	-0.13963	4	#NULL!	3	4	0	16.0684	6A	5	2	34	2	18	41	7	42	1.62355	1.6345	1	1.64271	0	0	1	0	0	0	0	0	47.0588	8	1	0	1	1	4.5	0.675731
195	1	13.3771	0.13963	2	1	0.150582	5	0	3	5	0	14.2533	1A	1	1	32	2	14	47	#NULL!	47	0.876112	0	0	1.16632	0	0	1	1	1	1	1	1	56.25	15	1	1	1	0	3.5	0.703886
196	1	14.4422	0.120465	2	0	-0.238193	#NULL!	3	3	6	0	15.822	5C	5	2	27	1	13	37	7	39	1.37988	1.4319	1	1.26215	0	0	2	0	0	0	0	0	51.8519	12	1	0	1	#NULL!	#NULL!	0.767633
197	1	12.512	0.167009	2	0	-2.28884	#NULL!	#NULL!	2	4	0	15.655	1A	1	1	28	1	6	35	7	40	3.14305	2.64476	1	1.02122	0	0	1	0	0	0	0	0	78.5714	12	1	0	1	1.5	13.5	0.755686
198	2	15.4387	0.21629	2	#NULL!	#NULL!	#NULL!	#NULL!	3	6	0	17.4073	5C	5	2	25	1	4	24	7	24	1.96851	0.958248	1	#NULL!	0	0	1	0	0	0	0	0	84	-1	0	0	0	-0.5	6	0.790285
199	1	12.1615	0.205339	2	0	#NULL!	#NULL!	0	1	3	1	15.4579	1A	1	1	28	1	20	45	6	45	3.29637	0	0	#NULL!	1	0	2	1	1	1	1	1	28.5714	17	1	0	1	0	17.5	0.654749
200	1	15.1102	0.172485	2	0	-0.0054757	5	1	3	5	0	15.718	3C	3	1	33	2	14	38	6	42	0.607803	2.05613	1	0.774812	0	0	3	1	0	0	0	0	57.5758	9	1	0	1	1	3	0.689984
201	1	15.8658	0.172485	2	1	0.429843	6	2	3	6	0	17.4292	6C	5	2	35	2	7	#NULL!	7	32	1.56331	0.328542	1	2.16564	0	0	1	0	0	0	0	0	80	-3	0	0	0	#NULL!	#NULL!	0.661144
202	1	12.2081	0.147844	1	0	-0.867899	3	0	2	3	1	14.8775	1A	1	1	38	2	23	39	6	38	2.6694	2.06982	1	1.94935	0	0	1	0	0	0	0	0	39.4737	0	0	0	0	1	7	0.495433
203	1	12.564	0.19165	2	0	-0.380561	2	#NULL!	1	2	1	13.1964	1A	1	1	34	2	13	36	#NULL!	43	0.632444	3.51266	1	0.443532	0	0	4	1	0	0	0	0	61.7647	9	1	0	1	1.5	8.5	0.560953
204	1	13.1307	0.120465	2	0	-1.92471	3	#NULL!	2	3	1	16.2491	1C	1	1	32	2	19	50	7	50	3.11841	0	0	1.31417	0	0	1	1	1	1	1	1	40.625	18	1	1	1	0	13.5	0.593072
205	1	12.627	0.15332	2	1	1.15811	4	2	3	4	0	14.0698	5C	5	2	29	1	7	31	7	30	1.44285	1.0486	1	2.75428	0	0	1	0	0	0	0	0	75.8621	1	0	0	0	2	0	0.743329
207	2	12.835	0.273785	2	#NULL!	#NULL!	#NULL!	0	1	3	1	14.6119	1A	1	1	30	2	-1	58	6	58	1.77687	0	0	#NULL!	0	0	#NULL!	1	1	1	1	1	103.333	28	1	1	1	0	19	0.624415
208	2	15.1458	0.13963	2	#NULL!	#NULL!	#NULL!	#NULL!	2	4	0	17.7659	5C	5	2	30	2	7	41	6	43	2.62012	0.958248	1	#NULL!	1	0	1	0	0	0	0	0	76.6667	13	1	0	1	0.5	12.5	0.730571
209	1	13.0678	0.13963	2	0	-0.199863	5	#NULL!	3	5	0	15.4004	1A	1	1	28	1	15	37	8	38	2.33265	1.05407	1	2.27242	0	0	1	0	0	0	0	0	46.4286	10	1	0	1	-0.5	6	0.755686
210	1	10.9405	0.281999	2	0	-0.457221	#NULL!	1	3	6	0	12.9911	1A	1	1	28.5	1	16.5	28.5	7	25	2.05065	1.0924	1	1.87543	0	0	1	0	0	0	0	0	42.1053	-3.5	0	0	0	0.5	7.5	0.749558
211	2	14.4942	0.158795	2	#NULL!	#NULL!	6	3	3	6	0	16.386	3C	3	2	30	2	22	33	8	35	1.89185	0.517454	1	#NULL!	0	0	1	0	0	0	0	0	26.6667	5	0	0	0	4.5	2.5	0.730571
212	1	14.3546	0.344969	2	0	-0.81588	#NULL!	#NULL!	3	6	0	16.6489	1A	1	1	26	1	14	40	7	44	2.29432	1.01574	1	1.82341	0	0	1	0	0	0	0	0	46.1538	18	1	0	1	0.5	8	0.779167
213	1	12.5804	0.197125	2	0	-1.49487	#NULL!	0	3	5	0	16.5092	1A	1	1	25	1	7	40	7	45	3.92882	1.94935	1	2.63107	0	0	1	0	0	0	0	0	72	20	1	0	1	0.5	15.5	0.790285
214	1	11.7207	0.210815	1	0	-0.355921	4	0	3	4	0	13.7139	1B	1	1	30	2	23	40	7	43	1.99316	0.843258	1	1.84805	0	0	3	0	0	0	0	0	23.3333	13	1	0	1	2	1.5	0.730571
215	1	11.2005	0.0520192	2	0	-1.60986	#NULL!	0	2	4	0	14.8665	5C	5	2	27.5	1	13	31.5	6	34	3.66598	1.98768	1	2.10815	1	0	1	0	0	0	0	0	52.7273	6.5	1	0	1	0	21	0.761711
216	1	13.2019	0.120465	2	0	-0.36961	#NULL!	0	3	5	0	14.9213	5C	5	2	35	2	6	31	7	34	1.71937	1.15537	1	1.47023	0	0	1	0	0	0	0	0	82.8571	-1	0	0	0	1.5	5	0.661144
217	1	13.0075	0.21629	2	1	0.279261	6	1	3	6	0	14.5161	2A	2	1	30	2	7	24	7	25	1.50856	1.01574	1	2.00411	0	0	1	0	0	0	0	0	76.6667	-5	0	0	0	2	3	0.730571
218	1	11.7426	0.167009	2	0	-0.405202	#NULL!	0	3	5	0	14.5599	1A	1	1	25	1	9	27	7	28	2.81725	1.07324	1	2.57906	0	0	1	0	0	0	0	0	64	3	0	0	0	-0.5	8.5	0.790285
219	1	13.065	0.172485	2	0	-0.646133	3	0	2	3	1	15.8768	1A	1	1	25	1	9	21	8	25	2.81177	1.1499	1	2.33812	0	0	1	0	0	0	0	0	64	0	0	0	0	0.5	7.5	0.697928
220	1	13.3005	0.197125	2	1	0.580424	#NULL!	1	3	6	0	14.9103	5C	5	2	26	1	8	20	7	22	1.60986	1.25941	1	2.38741	0	0	1	0	0	0	0	0	69.2308	-4	0	0	0	-0.5	3.5	0.779167
221	1	13.1773	0.134155	2	1	0.418891	#NULL!	2	3	6	0	14.3984	1C	1	1	26	1	11	30	7	36	1.22108	1.11704	1	1.77413	0	0	2	0	0	0	0	0	57.6923	10	1	0	1	1	4	0.779167
222	1	11.9014	0.167009	2	1	0.687201	#NULL!	2	3	6	0	12.8077	1A	1	1	37	2	14	41	7	49	0.906229	1.27858	1	1.76044	0	0	1	0	1	1	1	0	62.1622	12	1	1	1	-0.5	1	0.631056
223	1	13.9192	0.19165	2	1	1.32512	6	3	3	6	0	14.8912	5C	5	2	33	2	16	35	7	39	0.971937	1.96304	1	2.48871	0	0	1	0	0	0	0	0	51.5152	6	1	0	1	0	1.5	0.689984
224	1	13.3032	0.13963	2	0	-1.31964	6	3	3	6	0	15.9042	5C	5	2	30	2	2	28	8	30	2.60096	1.16906	1	1.42094	0	0	1	0	0	0	0	0	93.3333	0	0	0	0	1	5.5	0.730571
225	1	10.6831	0.287474	2	0	-1.31143	3	#NULL!	2	3	1	14.1903	3C	3	1	32	2	27	43	7	47	3.50719	2.58727	1	2.48323	1	0	1	0	0	0	0	0	15.625	15	1	1	1	1	18	0.593072
226	1	14.7981	0.172485	2	1	0.443532	#NULL!	2	3	6	0	15.603	3C	3	1	25	1	8	21	#NULL!	23	0.804928	0.996578	1	1.42094	0	0	1	0	0	0	0	0	68	-2	0	0	0	2	2.5	0.790285
227	2	12.5421	0.21629	2	#NULL!	#NULL!	#NULL!	2	3	6	0	13.9411	2A	2	1	32	2	15	32	8	37	1.39904	3.12389	1	#NULL!	0	0	4	0	0	0	0	0	53.125	5	0	0	0	-0.5	5.5	0.703886
228	1	13.6181	0.158795	1	0	-0.268309	#NULL!	0	2	4	0	15.8932	5C	5	2	20	1	5	20	7	24	2.27515	1.04038	1	2.16564	0	1	1	0	0	0	0	0	75	4	0	0	0	0	10.5	0.839669
229	1	13.6591	0.11499	2	0	-0.561259	4	0	3	4	0	16.011	3C	3	1	37	2	19	36	7	35	2.35181	1.01574	1	1.90554	0	0	1	0	0	0	0	0	48.6486	-2	0	0	0	0	6	0.631056
230	1	13.3607	0.29295	2	0	-1.50856	#NULL!	0	2	4	0	16.7666	1C	1	1	28	1	9	34	7	35	3.40589	1.24572	1	2.19028	0	0	1	0	0	0	0	0	67.8571	7	1	0	1	#NULL!	17.5	0.755686
231	1	12.5175	0.172485	2	0	-1.6345	#NULL!	0	1	3	1	15.8467	1C	1	1	35	2	8	39	7	37	3.32923	1.02122	1	1.86721	0	0	2	0	0	0	0	0	77.1429	2	0	0	0	2.5	16.5	0.544682
232	1	14.9569	0.232717	2	1	1.25394	#NULL!	1	3	6	0	15.6879	5C	5	2	28	1	9	21	8	24	0.731006	0.977413	1	2.21766	0	0	1	0	0	0	0	0	67.8571	-4	0	0	0	0	2.5	0.755686
233	1	13.5578	0.158795	2	0	#NULL!	#NULL!	#NULL!	3	6	0	14.6831	3C	3	1	35	2	12	41	6	41	1.12526	0	0	#NULL!	0	0	1	1	1	1	1	1	65.7143	6	1	0	1	0	2	0.661144
234	1	14.6721	0.25462	2	1	0.77755	#NULL!	#NULL!	3	6	0	15.8795	5C	5	2	27	1	5	26	#NULL!	29	1.20739	1.01574	1	2.23956	0	0	1	0	0	0	0	0	81.4815	2	0	0	0	1	2.5	0.767633
235	2	14.7515	0.249144	2	#NULL!	#NULL!	#NULL!	2	3	6	0	15.9343	1A	1	1	29	1	23	38	7	43	1.18275	1.9165	1	#NULL!	0	0	1	0	0	0	0	0	20.6897	14	1	0	1	1	2	0.743329
236	1	12.9172	0.17796	2	0	-0.128679	#NULL!	0	2	4	0	14.6366	1A	1	1	36	2	15	46	7	60	1.71937	2.45859	1	1.76865	0	0	4	0	1	1	0	0	58.3333	24	1	1	1	0	5.5	0.646245
237	1	13.2621	0.15332	2	1	0.240931	#NULL!	#NULL!	3	6	0	14.6229	5C	5	2	24	1	8	19	6	19	1.36071	0.569473	1	1.75496	0	0	1	0	0	0	0	0	66.6667	-5	0	0	0	0	5.5	0.800986
238	1	11.0938	0.172485	2	0	-3.15674	#NULL!	0	1	3	1	16.2491	1A	1	1	26	1	5	37	7	37	5.15537	0.977413	1	2.17112	0	0	1	0	0	0	0	0	80.7692	11	1	0	1	0.5	22	0.683873
239	1	14.6229	0.306639	2	1	0.845996	#NULL!	3	3	6	0	15.3073	1A	1	1	31	2	12	29	7	27	0.684463	1.28953	1	1.8371	0	0	1	0	0	0	0	0	61.2903	-4	0	0	0	1	2	0.717419
240	1	11.6879	0.0821355	2	0	-0.531143	2	0	1	2	1	14.601	1A	1	1	35	2	10	37	7	40	2.91307	0.952772	1	2.46407	0	0	1	0	0	0	0	0	71.4286	5	0	0	0	1	15.5	0.544682
241	1	13.473	0.120465	2	0	-1.64545	2	0	1	2	1	17.0513	1A	1	1	26	1	2	48	6	48	3.57837	0	0	2.05339	0	0	1	0	0	0	0	0	92.3077	22	1	1	1	0	12.5	0.683873
242	1	12.5448	0.213552	2	1	0.758385	#NULL!	0	3	5	0	14.423	5C	5	2	40	2	9	44	7	44	1.87817	0	0	2.8501	0	0	1	0	1	1	1	0	77.5	4	0	0	1	0	5	0.584014
243	1	14.0561	0.25462	2	1	0.991102	#NULL!	2	3	6	0	15.3347	3C	3	2	35	2	16	36	7	34	1.27858	1.36619	1	2.5243	0	0	1	0	0	0	0	0	54.2857	-1	0	0	0	1	2.5	0.661144
244	1	11.5619	0.268309	2	0	-0.640657	#NULL!	0	3	5	0	13.6838	1A	1	1	30	2	7	33	7	24	2.12183	1.03491	1	1.74949	0	0	1	0	0	0	0	0	76.6667	-6	0	0	0	1	7	0.730571
245	1	14.872	0.147844	2	1	1.04038	#NULL!	2	3	6	0	15.9069	5C	5	2	29	1	-4	29	7	38	1.03491	1.00205	1	2.22313	0	0	1	0	0	0	0	0	113.793	9	1	0	1	-1	2	0.743329
246	2	15.3867	0.210815	2	#NULL!	#NULL!	#NULL!	1	3	6	0	17.0349	3C	3	1	40	2	19	53	6	53	1.64819	0	0	#NULL!	0	0	3	1	1	1	1	1	52.5	13	1	1	1	0	3	0.584014
247	2	15.4908	0.15332	2	#NULL!	#NULL!	4	3	3	4	0	17.6947	6C	5	2	27	1	12	30	7	33	2.20397	1.4757	1	#NULL!	0	0	1	0	0	0	0	0	55.5556	6	1	0	1	#NULL!	5	0.767633
248	1	14.0397	0.25462	2	0	-0.640657	4	1	3	4	0	16.4682	3C	3	1	28	1	11	21	7	24	2.42847	1.11157	1	2.04244	0	0	1	0	0	0	0	0	60.7143	-4	0	0	0	#NULL!	7.5	0.755686
249	1	13.7823	0.13963	2	1	0.971937	6	1	3	6	0	15.1896	6C	5	2	39	2	5	39	8	39	1.40726	1.04038	1	2.51882	0	0	1	0	0	0	0	0	87.1795	0	0	0	0	-0.5	3	0.599912
250	1	11.5948	0.11499	2	0	-0.906229	#NULL!	0	3	5	0	12.6051	1A	1	1	36	2	10	41	6	41	1.01027	0	0	0.219028	0	0	1	1	1	1	1	1	72.2222	5	0	0	1	0	5.5	0.646245
251	1	14.1903	0.134155	2	1	0.334018	4	0	3	4	0	15.5838	1A	1	1	26	1	14	27	7	28	1.39357	1.03491	1	1.86174	0	0	1	0	0	0	0	0	46.1538	2	0	0	0	0.5	5	0.779167
252	1	12.0219	0.210815	2	1	0.229979	#NULL!	2	3	6	0	13.6126	1B	1	1	39	2	12	43	8	42	1.59069	0.224504	0	2.03149	0	0	1	0	1	1	1	1	69.2308	3	0	0	1	0.5	4	0.599912
253	1	13.9165	0.21629	2	1	0.999316	#NULL!	1	3	6	0	15.0089	1A	1	1	28	1	12	24	6	28	1.0924	0.531143	1	2.30801	0	0	1	0	0	0	0	0	57.1429	0	0	0	0	0.5	5	0.755686
254	1	12.4517	0.156057	2	0	-0.481862	#NULL!	0	2	4	0	14.6721	1A	1	1	26	1	7	27	6	33	2.2204	0.977413	1	1.89459	0	0	1	0	0	0	0	0	73.0769	7	1	0	1	1	8.5	0.779167
255	1	12.2793	0.197125	2	0	-0.0711841	#NULL!	1	2	4	0	13.7741	1A	1	1	31	2	12	43	6	43	1.49487	0	0	1.62081	0	0	1	1	1	1	1	1	61.2903	12	1	0	1	0	8	0.717419
256	1	14.8364	0.19165	2	1	0.251882	#NULL!	1	3	6	0	16.3368	1A	1	1	35	2	11	44	6	40	1.50034	1.31964	1	1.94387	0	0	1	0	1	1	1	0	68.5714	5	0	0	1	-1	4	0.661144
257	1	12.9829	0.120465	2	0	-1.21561	#NULL!	#NULL!	2	4	0	16.1588	5C	5	2	23	1	5	29	6	27	3.17591	1.1499	1	2.08077	1	0	1	0	0	0	0	0	78.2609	4	0	0	0	#NULL!	8.5	0.811271
258	2	15.551	0.210815	2	#NULL!	#NULL!	6	3	3	6	0	16.7009	5C	5	2	25	1	12	25	7	28	1.1499	1.11704	1	#NULL!	0	0	1	0	0	0	0	0	52	3	0	0	0	#NULL!	2	0.790285
259	1	14.3737	0.186174	2	0	-0.164271	#NULL!	2	3	6	0	16.0465	6C	5	2	29	1	16	35	7	38	1.67283	1.02943	1	1.69473	0	0	1	0	0	0	0	0	44.8276	9	1	0	1	-0.5	4.5	0.743329
260	1	13.6537	0.21629	2	0	-0.87885	#NULL!	#NULL!	3	6	0	15.8905	3C	3	2	31	2	8	36	7	32	2.23682	1.03491	1	1.57426	0	0	1	0	0	0	0	0	74.1935	1	0	0	0	0.5	5	0.717419
261	2	13.4155	0.21629	2	#NULL!	#NULL!	4	2	3	4	0	15.9589	5C	5	2	27	1	2	39	8	40	2.54346	0.670773	1	#NULL!	0	0	1	0	0	0	0	0	92.5926	13	1	0	1	0.1	6.9	0.767633
262	1	14.2341	0.172485	2	1	1.02669	#NULL!	1	3	6	0	15.5565	5C	5	2	31	2	11	30	6	30	1.32238	0.958248	1	2.52156	0	0	1	0	0	0	0	0	64.5161	-1	0	0	0	-1.5	1.5	0.717419
263	1	11.4825	0.15332	2	0	#NULL!	#NULL!	0	1	3	1	14.3107	2A	2	1	24	1	2	59	6	59	2.8282	0	0	#NULL!	0	0	1	0	1	1	1	1	91.6667	35	1	1	1	0	12	0.711622
264	1	10.7351	0.17796	2	0	-0.635181	#NULL!	0	2	4	0	11.4196	1A	1	1	37	2	24	58	6	58	0.684463	0	0	0.227242	0	0	#NULL!	1	1	1	1	1	35.1351	21	1	1	1	0	1.5	0.631056
265	1	12.2464	0.21629	2	0	-0.908966	#NULL!	3	3	6	0	14.7899	1A	1	1	36	2	25	43	8	41	2.54346	1.28405	1	1.85079	0	0	1	0	0	0	0	0	30.5556	5	0	0	0	0	5	0.646245
266	1	12.1697	0.235455	2	0	-1.98494	#NULL!	0	2	4	0	15.2854	1A	1	1	28	1	17	54	6	54	3.11567	0	0	1.36619	0	0	1	1	1	1	1	1	39.2857	26	1	1	1	0	9	0.755686
267	1	11.1759	0.120465	2	0	#NULL!	#NULL!	0	1	3	1	12.7803	5C	5	2	30	2	11	56	6	56	1.60438	0	0	#NULL!	0	0	#NULL!	1	1	1	1	1	63.3333	26	1	1	1	#NULL!	#NULL!	0.624415
268	2	17.0842	0.287474	2	#NULL!	#NULL!	6	2	3	6	0	18.0096	1B	1	1	32	2	18	31	7	31	0.925394	0.996578	1	#NULL!	0	0	1	0	0	0	0	0	43.75	-1	0	0	0	0	2.5	0.703886
269	1	13.18	0.197125	2	1	0.388775	#NULL!	0	2	4	0	13.295	5C	5	2	30	2	12	33	5	48	0.11499	3.58385	1	0.70089	0	0	4	1	1	0	0	0	60	18	1	1	1	5.5	3.5	0.730571
270	1	10.5708	0.219028	2	0	#NULL!	#NULL!	0	1	3	1	15.0144	5C	5	2	32	2	4	28	7	27	4.44353	0.996578	1	#NULL!	0	0	1	0	0	0	0	0	87.5	-5	0	0	0	0.5	24	0.593072
272	1	13.0924	0.197125	2	1	0.687201	3	#NULL!	3	3	1	13.796	6C	5	2	38	2	19	46	#NULL!	49	0.703628	0.944559	1	1.58795	0	0	4	1	1	1	1	0	50	11	1	1	1	-2	3	0.495433
273	1	14.0507	0.147844	2	0	-1.4757	3	0	3	3	1	16.4709	1A	1	1	25	1	8	38	8	45	2.42026	3.87132	1	1.0924	0	0	2	0	0	0	0	0	68	20	1	0	1	1	8.5	0.697928
274	1	12.846	0.054757	2	0	#NULL!	#NULL!	0	2	4	0	15.4114	1B	1	1	27	1	10	40	7	46	2.56537	1.92197	1	#NULL!	0	0	1	0	1	1	1	0	62.963	19	1	1	1	1	10	0.767633
275	1	12.8296	0.235455	2	0	-1.65914	#NULL!	0	1	3	1	16.0438	5C	5	2	27	1	6	26	6	30	3.21424	2.47775	1	1.79055	0	0	1	0	0	0	0	0	77.7778	3	0	0	0	0	16	0.669473
276	1	13.577	0.15332	2	1	0.678987	#NULL!	0	3	5	0	14.8419	1A	1	1	31	2	21	34	6	37	1.26489	0.977413	1	2.09719	0	0	1	0	0	0	0	0	32.2581	6	1	0	1	-0.5	2.5	0.717419
277	1	12.2738	0.268309	2	1	0.531143	#NULL!	#NULL!	3	6	0	12.9582	6C	5	2	26	1	4	25	6	26	0.684463	0.982888	1	1.48392	0	0	1	0	0	0	0	0	84.6154	0	0	0	0	#NULL!	#NULL!	0.779167
278	1	11.5044	0.15332	2	0	-0.205339	#NULL!	2	3	6	0	12.9172	1A	1	1	40	2	8	54	7	54	1.41273	0	0	1.36071	0	0	1	1	1	1	1	1	80	14	1	1	1	0	6.5	0.584014
279	1	12.4107	0.21629	2	0	-0.328542	#NULL!	0	3	5	0	15.0116	5C	5	2	24	1	10	24	7	25	2.60096	0.919918	1	2.48871	0	0	1	0	0	0	0	0	58.3333	1	0	0	0	0	7	0.800986
280	1	12.846	0.246407	2	0	-0.501027	#NULL!	0	3	5	0	13.922	1A	1	1	37	2	20	38	6	40	1.07598	0.646133	1	0.821355	0	0	2	0	1	1	1	0	45.9459	3	0	0	1	1	3.5	0.631056
281	2	13.7385	0.134155	2	#NULL!	#NULL!	#NULL!	2	3	6	0	16.1725	1A	1	1	38	2	20	43	8	45	2.43395	1.30322	1	#NULL!	0	0	2	0	0	0	0	0	47.3684	7	1	0	1	0	6.5	0.615602
282	2	14.5051	0.172485	2	#NULL!	#NULL!	3	0	2	3	1	16.8049	5C	5	2	32	2	8	29	7	32	2.29979	1.46201	1	#NULL!	0	0	1	0	0	0	0	0	75	0	0	0	0	1	9.5	0.593072
284	1	13.7933	0.229979	2	0	-0.213552	#NULL!	0	2	4	0	15.9836	3C	3	1	32	2	15	37	7	39	2.19028	1.28405	1	2.20671	0	0	1	0	0	0	0	0	53.125	7	1	0	1	0.5	3	0.703886
285	1	11.0226	0.273785	2	0	-1.39357	#NULL!	0	2	4	0	14.4531	6C	5	2	27	1	13	39	7	42	3.43053	0.958248	1	2.31075	0	0	1	0	0	0	0	0	51.8519	15	1	0	1	0.5	13	0.767633
287	1	12.5832	0.229979	2	0	-0.301164	#NULL!	0	3	5	0	14.3655	1A	1	1	27	1	13	45	6	45	1.78234	0	0	1.71116	0	0	1	1	1	1	1	1	51.8519	18	1	0	1	0	8	0.767633
289	2	14.8912	0.205339	2	#NULL!	#NULL!	#NULL!	0	2	4	0	15.9699	2A	2	1	26	1	21	47	6	47	1.07871	0	0	#NULL!	0	0	1	1	1	1	1	1	19.2308	21	1	1	1	0	3	0.779167
291	1	14.4887	0.134155	2	1	0.542094	#NULL!	2	3	6	0	15.6194	6C	5	2	32	2	7	27	6	27	1.13073	1.27036	1	1.80698	0	0	1	0	0	0	0	0	78.125	-5	0	0	0	2	2.5	0.703886
292	1	13.2348	0.15332	2	0	#NULL!	#NULL!	2	3	6	0	14.5188	2A	2	1	31	2	16	32	7	39	1.28405	0.996578	1	#NULL!	0	0	1	0	0	0	0	0	48.3871	8	1	0	1	0.5	4	0.717419
293	1	15.3593	0.186174	2	1	0.440794	#NULL!	0	3	5	0	15.9206	5C	5	2	25	1	1	26	6	35	0.561259	3.04175	1	1.18823	0	0	1	0	0	0	0	0	96	10	1	0	1	1.5	0.5	0.790285
294	1	13.7084	0.128679	2	0	#NULL!	#NULL!	3	3	6	0	16.1259	3C	3	1	40	2	30	41	7	41	2.41752	0	0	#NULL!	0	0	#NULL!	1	1	1	1	0	25	1	0	0	1	0	4	0.584014
295	2	16.9856	0.210815	2	#NULL!	#NULL!	6	3	3	6	0	18.6338	1A	1	1	27	1	17	29	7	29	1.64819	1.34702	1	#NULL!	0	0	1	0	0	0	0	0	37.037	2	0	0	0	1.5	1.5	0.767633
296	2	16.7474	0.210815	2	#NULL!	#NULL!	#NULL!	1	3	6	0	18.5352	2A	2	1	29	1	20	46	6	46	1.78782	0	0	#NULL!	0	0	2	1	0	1	0	1	31.0345	17	1	1	1	0	4.5	0.743329
297	1	12.0246	0.249144	2	1	1.34976	#NULL!	1	3	6	0	13.3224	1A	1	1	29	1	13	29	#NULL!	34	1.29774	3.23888	1	2.89665	0	0	1	0	0	0	0	0	55.1724	5	0	0	0	2.5	4	0.743329
298	1	13.3169	0.167009	2	1	0.336756	4	#NULL!	3	4	0	15.885	1B	1	1	28	1	15	40	8	50	2.5681	1.62902	1	3.07187	0	0	1	0	1	1	0	0	46.4286	22	1	1	1	-1	1.5	0.755686
299	2	15.039	0.229979	2	#NULL!	#NULL!	6	3	3	6	0	16.3231	6C	5	2	30	2	1	31	8	33	1.28405	1.45654	1	#NULL!	0	0	1	0	0	0	0	0	96.6667	3	0	0	0	1.5	2.5	0.730571
300	1	13.6893	0.19165	2	1	0.361396	#NULL!	0	3	5	0	14.3655	6C	5	2	34	2	8	39	6	50	0.676249	1.07324	1	1.2293	0	0	#NULL!	0	1	1	1	0	76.4706	16	1	1	1	2	1	0.675731
301	1	14.2697	0.268309	2	1	0.960986	#NULL!	1	3	6	0	14.8884	5C	5	2	27	1	10	28	6	33	0.618754	1.07324	1	1.84805	0	0	1	0	0	0	0	0	62.963	6	1	0	1	1	3	0.767633
302	1	13.8015	0.134155	2	1	0.25462	#NULL!	1	2	4	0	15.9863	2A	2	1	35	2	21	45	8	46	2.1848	1.5332	1	2.57358	0	0	1	0	1	1	0	0	40	11	1	1	1	0.5	6	0.661144
303	1	13.0267	0.172485	2	0	#NULL!	#NULL!	2	3	6	0	14.8337	2A	2	1	30	2	19	29	7	31	1.80698	1.1499	1	#NULL!	0	0	1	0	0	0	0	0	36.6667	1	0	0	0	1	4	0.730571
304	1	10.9459	0.172485	2	0	-0.558522	#NULL!	2	3	6	0	12.3203	1A	1	1	37	2	11	46	7	44	1.3744	0.350445	0	0.988364	0	0	2	1	1	1	1	1	70.2703	7	1	0	1	1	1	0.631056
305	1	14.2669	0.15332	2	1	0.125941	5	0	3	5	0	16.1259	1C	1	1	37	2	13	31	6	30	1.859	1.95483	1	2.13826	0	0	1	0	0	0	0	0	64.8649	-7	0	0	0	1.5	4	0.631056
306	1	13.1499	0.243669	2	1	0.506502	#NULL!	0	3	5	0	14.2615	1A	1	1	26	1	6	25	7	25	1.11157	0	0	1.86174	0	0	3	0	0	0	0	0	76.9231	-1	0	0	0	0	2.3	0.779167
307	1	13.2156	0.339493	2	1	0.440794	#NULL!	3	3	6	0	14.8446	1A	1	1	31	2	15	34	7	37	1.62902	0.977413	1	2.40931	0	0	1	0	0	0	0	0	51.6129	6	1	0	1	1	3.5	0.717419
308	1	13.7522	0.221766	2	1	0.339493	4	2	3	4	0	15.5181	3C	3	2	33	2	18	46	7	43	1.76591	0.750171	0	2.32717	0	0	3	1	1	1	1	0	45.4545	10	1	0	1	-1	5	0.689984
310	1	12.6872	0.15332	2	1	0.158795	#NULL!	2	3	6	0	14.59	1A	1	1	25	1	11	29	8	29	1.90281	1.03491	1	2.21492	0	0	1	0	0	0	0	0	56	4	0	0	0	0	3	0.790285
311	1	12.1259	0.19165	2	0	-0.416153	#NULL!	0	2	4	0	14.4066	1C	1	1	37	2	23	37	7	38	2.28063	0.996578	1	2.05613	0	0	1	0	0	0	0	0	37.8378	1	0	0	0	0.5	7	0.631056
312	1	11.0691	0.19165	2	0	-1.23751	#NULL!	0	2	4	0	12.334	2A	2	1	30	2	10	52	6	52	1.26489	0	0	0.219028	0	0	4	1	1	1	1	1	66.6667	22	1	1	1	0	9.5	0.730571
313	1	11.7782	0.210815	2	1	0.301164	#NULL!	0	2	4	0	14.8583	3C	3	1	24	1	4	24	7	28	3.08008	1.34155	1	3.59206	0	0	1	0	0	0	0	0	83.3333	4	0	0	0	-0.5	10.5	0.800986
314	1	12.9692	0.167009	2	0	-1.37714	#NULL!	0	1	3	1	15.4223	1A	1	1	30	2	9	30	6	30	2.45311	0.810404	1	1.24298	0	0	1	0	0	0	0	0	70	0	0	0	0	1.8	3.2	0.624415
315	1	12.2409	0.147844	2	0	-0.941821	#NULL!	0	2	4	0	13.4702	1A	1	1	24	1	8	34	6	52	1.2293	3.43326	1	0.435318	0	0	4	1	1	0	0	0	66.6667	28	1	1	1	2	10	0.800986
316	1	13.0869	0.186174	2	1	1.0486	#NULL!	1	3	6	0	15.2526	6C	5	2	27	1	6	37	8	38	2.16564	1.59069	1	3.40041	0	0	3	0	0	0	0	0	77.7778	11	1	0	1	0	5	0.767633
317	1	12.1971	0.205339	2	0	-0.427105	#NULL!	0	3	5	0	13.9986	1C	1	1	28	1	10	42	7	51	1.80151	1.59069	1	1.57974	0	0	2	0	1	1	0	0	64.2857	23	1	1	1	1	2	0.755686
318	1	11.0856	0.21629	2	0	#NULL!	#NULL!	0	2	4	0	15.0719	1A	1	1	25	1	8	17	8	19	3.98631	1.05681	1	#NULL!	0	0	1	0	0	0	0	0	68	-6	0	0	0	#NULL!	18.5	0.790285
319	2	14.4668	0.262834	2	#NULL!	#NULL!	#NULL!	3	3	6	0	15.8138	5C	5	2	25	1	7	25	8	26	1.34702	0.996578	1	#NULL!	0	0	1	0	0	0	0	0	72	1	0	0	0	0.5	1.5	0.790285
320	1	12.2382	0.147844	2	0	-0.421629	#NULL!	0	3	5	0	13.4073	1B	1	1	31	2	18	44	6	44	1.16906	0.788501	0	0.895277	0	0	2	1	1	1	1	1	41.9355	13	1	0	1	1	0	0.717419
321	2	15.1075	0.268309	2	#NULL!	#NULL!	#NULL!	3	3	6	0	16.1615	1A	1	1	28	1	17	33	8	35	1.05407	1.28405	1	#NULL!	0	0	1	0	0	0	0	0	39.2857	7	1	0	1	0	2.5	0.755686
322	1	14.4066	0.205339	2	1	0.243669	#NULL!	3	3	6	0	15.7728	6C	5	2	31	2	5	34	7	39	1.36619	1.0486	1	1.8152	0	0	2	0	0	0	0	0	83.871	8	1	0	1	0	1.5	0.717419
323	1	14.3217	0.320329	2	1	0.591376	6	1	3	6	0	15.5866	5C	5	2	29	1	7	38	8	43	1.26489	2.28063	1	2.17659	0	0	1	0	0	0	0	0	75.8621	14	1	0	1	0.5	3	0.743329
324	1	12.0246	0.167009	2	0	#NULL!	#NULL!	0	2	4	0	12.7201	1C	1	1	39	2	25	47	6	47	0.695414	0	0	#NULL!	0	0	1	1	1	1	1	1	35.8974	8	1	1	1	0	5.5	0.599912
325	1	11.7618	0.249144	2	0	#NULL!	#NULL!	0	1	3	1	14.8474	1A	1	1	30	2	10	50	6	50	3.08556	0	0	#NULL!	0	0	1	1	1	1	1	1	66.6667	20	1	1	1	0	16	0.624415
326	1	12.7201	0.19165	2	1	0.62423	#NULL!	2	3	6	0	14.3682	1A	1	1	25	1	8	25	7	22	1.64819	1.24572	1	2.46407	0	0	1	0	0	0	0	0	68	-3	0	0	0	1	3.5	0.790285
327	1	14.4668	0.19165	2	0	-0.741958	#NULL!	0	2	4	0	16.9774	1A	1	1	25	1	6	21	6	25	2.51061	1.1937	1	1.9603	0	0	1	0	0	0	0	0	76	0	0	0	0	1	11	0.790285
328	1	11.7864	0.11499	2	0	-1.29227	#NULL!	0	3	5	0	13.6126	1B	1	1	30	2	14	40	7	40	1.82615	0.996578	1	0.648871	0	0	1	0	0	0	0	0	53.3333	10	1	0	1	#NULL!	7	0.730571
329	1	14.9103	0.19165	2	1	0.109514	6	3	3	6	0	16.7775	1A	1	1	27	1	14	29	8	28	1.86721	0.876112	1	2.16838	0	0	1	0	0	0	0	0	48.1481	1	0	0	0	#NULL!	1	0.767633
330	1	12.2245	0.11499	2	1	0.169747	#NULL!	3	3	6	0	13.3744	1B	1	1	32	2	15	32	7	36	1.1499	2.2423	1	1.43463	0	0	2	0	0	0	0	0	53.125	4	0	0	0	1	2.5	0.703886
331	1	13.462	0.229979	2	1	0.213552	6	3	3	6	0	15.5127	1A	1	1	27	1	13	31	8	34	2.05065	1.42368	1	2.49418	0	0	1	0	0	0	0	0	51.8519	7	1	0	1	1	2	0.767633
332	1	13.2375	0.172485	2	0	-0.939083	#NULL!	0	2	4	0	16.4381	1A	1	1	25	1	13	39	7	39	3.20055	1.72485	1	2.43395	0	0	2	0	0	0	0	0	48	14	1	0	1	1	8.5	0.790285
333	1	10.935	0.120465	2	0	#NULL!	#NULL!	0	2	4	0	11.5866	1A	1	1	37	2	20	52	5	52	0.651608	0	0	#NULL!	0	0	1	1	1	1	1	1	45.9459	15	1	1	1	0	7	0.631056
334	1	14.8556	0.224504	2	1	0.657084	#NULL!	2	3	6	0	15.6222	5C	5	2	33	2	12	39	6	44	0.766598	0.618754	0	1.64819	0	0	4	1	1	1	1	0	63.6364	11	1	0	1	0.5	1.5	0.689984
335	1	12.6817	0.172485	2	0	-1.27036	#NULL!	0	2	4	0	14.5599	5C	5	2	30	2	12	29	8	29	1.87817	1.4757	1	0.780287	0	0	1	0	0	0	0	0	60	-1	0	0	0	0	9	0.730571
336	1	12.2108	0.134155	2	1	0.199863	#NULL!	2	3	6	0	14.0507	3C	3	2	34	2	12	40	7	41	1.83984	1.09788	1	2.17385	0	0	3	0	0	0	0	0	64.7059	7	1	0	1	0	4	0.675731
337	1	12.5777	0.205339	2	1	0.635181	#NULL!	0	2	4	0	14.3655	1A	1	1	29	1	10	53	5	53	1.78782	0	0	2.62834	0	0	2	0	1	1	1	1	65.5172	24	1	1	1	0	4.5	0.743329
338	1	14.1629	0.167009	2	0	-0.402464	#NULL!	1	3	6	0	15.4141	1C	1	1	40	2	23	41	7	46	1.2512	1.96578	1	1.01574	0	0	1	0	1	1	0	0	42.5	6	1	1	1	1.5	4	0.584014
339	1	11.7016	0.172485	2	1	0.320329	#NULL!	0	2	4	0	13.3936	1A	1	1	37	2	12	34	#NULL!	30	1.69199	1.1499	1	2.1848	0	0	1	0	0	0	0	0	67.5676	-7	0	0	0	2	5	0.631056
340	2	15.3676	0.249144	2	#NULL!	#NULL!	4	1	3	4	0	16.4791	5C	5	2	40	2	18	54	6	54	1.11157	0	0	#NULL!	0	0	3	1	1	1	1	1	55	14	1	1	1	0	4.5	0.584014
341	1	12.4928	0.128679	2	0	-0.99384	#NULL!	0	2	4	0	14.9514	1B	1	1	39	2	13	38	7	39	2.45859	1.10609	1	1.59343	0	0	1	0	0	0	0	0	66.6667	0	0	0	0	0.5	9.5	0.599912
342	1	13.6756	0.210815	2	1	0.944559	#NULL!	2	3	6	0	14.9979	5C	5	2	26	1	-1	21	7	29	1.32238	3.05544	1	2.47775	0	0	1	0	0	0	0	0	103.846	3	0	0	0	1.5	2	0.779167
343	1	10.4476	0.210815	2	0	#NULL!	#NULL!	0	2	4	0	11.9945	1B	1	1	37	2	23	75	5	75	1.54689	0	0	#NULL!	0	0	2	1	1	1	1	1	37.8378	38	1	1	1	0	8	0.631056
344	1	13.3032	0.19165	2	0	-0.717317	#NULL!	0	3	5	0	15.7043	2A	2	1	26	1	8	41	6	48	2.4011	1.27858	1	1.87543	0	0	1	0	1	1	1	0	69.2308	22	1	1	1	0	7.5	0.779167
345	1	13.0157	0.224504	2	0	-0.334018	#NULL!	0	3	5	0	14.2231	1A	1	1	38	2	14	46	7	50	1.20739	0.599589	0	1.09788	0	0	2	1	1	1	1	1	63.1579	12	1	1	1	0	3	0.615602
346	1	13.7194	0.186174	2	0	#NULL!	#NULL!	0	3	5	0	15.1047	1B	1	1	36	2	11	40	6	48	1.38535	1.79603	1	#NULL!	0	0	1	0	1	1	0	0	69.4444	12	1	1	1	0.5	3	0.646245
347	1	15.0554	0.229979	2	1	0.684463	#NULL!	0	3	5	0	17.1444	5C	5	2	34	2	2	31	8	35	2.08898	1.05955	1	3.00342	0	0	1	0	0	0	0	0	94.1176	1	0	0	0	1.5	2.5	0.675731
348	1	13.2238	0.167009	2	0	-1.38809	#NULL!	0	3	5	0	15.3949	1A	1	1	28	1	7	41	6	45	2.17112	1.57153	1	0.950034	0	0	1	0	0	0	0	0	75	17	1	0	1	0.5	8.5	0.755686
349	1	13.1499	0.19165	2	1	1.04586	#NULL!	3	3	6	0	14.6311	3C	3	2	35	2	23	44	7	48	1.48118	1.1499	1	2.71869	0	0	1	0	1	1	1	0	34.2857	13	1	1	1	-1	2.5	0.661144
350	1	12.6434	0.249144	2	0	-2.92402	#NULL!	0	1	3	1	14.0862	1A	1	1	29	1	4	48	4	45	1.44285	0.843258	0	-1.23203	0	0	4	1	1	1	1	1	86.2069	16	1	0	1	2	15	0.639721
351	2	15.948	0.249144	2	#NULL!	#NULL!	#NULL!	3	3	6	0	16.9309	1C	1	1	39	2	24	44	8	46	0.982888	1.0924	1	#NULL!	0	0	1	0	0	0	0	0	38.4615	7	1	1	1	0.5	1	0.599912
352	1	14.1629	0.172485	2	1	0.0903491	#NULL!	3	3	6	0	16.4052	1A	1	1	40	2	17	38	8	38	2.2423	1.45654	1	2.50513	0	0	1	0	0	0	0	0	57.5	-2	0	0	0	-0.5	4	0.584014
353	1	11.384	0.224504	2	0	-2.41205	#NULL!	0	2	4	0	15.0691	1B	1	1	28	1	10	26	8	27	3.68515	1.91102	1	1.4976	0	0	1	0	0	0	0	0	64.2857	-1	0	0	0	2	16	0.755686
354	2	12.0767	0.243669	2	#NULL!	#NULL!	#NULL!	0	2	4	0	14.36	6C	5	2	36	2	8	60	6	60	2.28337	0	0	#NULL!	0	0	2	1	1	1	1	1	77.7778	24	1	1	1	0	13.6	0.646245
356	1	12.2437	0.243669	2	0	-0.92	#NULL!	0	2	4	0	13.8782	1A	1	1	33	2	11	53	5	53	1.6345	0	0	#NULL!	0	0	2	1	1	1	1	1	66.6667	20	1	1	1	0	10.5	0.689984
357	1	14.4093	0.377823	2	0	-0.569473	#NULL!	1	3	6	0	16.3258	6C	5	2	30	2	18	35	8	39	1.9165	1.51403	1	1.72485	0	0	1	0	0	0	0	0	40	9	1	0	1	2	5	0.730571
358	1	14.6201	0.147844	2	0	#NULL!	#NULL!	0	3	5	0	15.3155	5C	5	2	27	1	4	32	6	33	0.695414	1.37988	1	#NULL!	0	0	1	0	0	0	0	0	85.1852	6	1	0	1	2.5	2.5	0.767633
359	1	12.9363	0.249144	2	1	0.243669	#NULL!	1	3	6	0	14.5708	1A	1	1	29	1	12	45	7	42	1.6345	0.996578	1	2.12731	0	0	3	0	1	1	1	0	58.6207	13	1	0	1	0.5	4	0.743329
360	1	13.5962	0.287474	2	1	0.544832	#NULL!	3	3	6	0	14.5544	1A	1	1	25	1	5	20	7	22	0.958248	1.05407	1	1.79055	0	0	1	0	0	0	0	0	80	-3	0	0	0	1.5	3.5	0.790285
361	1	11.5565	0.224504	2	0	#NULL!	#NULL!	0	3	5	0	13.7002	1A	1	1	29	1	15	72	8	72	2.14374	0	0	#NULL!	0	0	1	0	1	1	1	0	48.2759	43	1	1	1	0	6	0.743329
362	1	14.2752	0.186174	2	1	1.013	#NULL!	2	3	6	0	14.4093	1C	1	1	36	2	14	#NULL!	#NULL!	38	0.134155	0.900753	1	1.33333	0	0	4	1	0	0	0	0	61.1111	2	0	0	0	1	0.5	0.646245
363	1	12.7283	0.268309	2	0	-2.31075	#NULL!	0	2	4	0	14.7077	2A	2	1	25	1	13	43	6	43	1.97947	0	0	-0.0629706	0	0	1	1	1	1	1	1	48	18	1	0	1	0	12	0.790285
364	2	12.2984	0.186174	2	#NULL!	#NULL!	#NULL!	0	1	3	1	15.729	1A	1	1	31	2	14	49	4	49	3.43053	0	0	#NULL!	0	0	2	1	1	1	1	1	54.8387	18	1	1	1	0	23.5	0.608856
365	1	11.8193	0.391513	2	0	-1.31691	#NULL!	0	2	4	0	13.0103	1A	1	1	36	2	22	65	6	65	1.19097	0	0	0.265572	0	0	#NULL!	1	1	1	1	1	38.8889	29	1	1	1	0	6.5	0.646245
367	1	12.7009	0.15332	2	0	-2.20123	#NULL!	0	1	3	1	16.9418	1A	1	1	34	2	4	50	7	50	4.24093	0	0	2.19302	0	0	1	0	0	1	0	0	88.2353	16	1	1	1	0	13	0.560953
368	1	14.0671	0.147844	2	1	1.38809	#NULL!	2	3	6	0	14.3792	5C	5	2	25	1	1	18	#NULL!	18	0.312115	3.04723	1	1.84805	0	0	4	1	0	0	0	0	96	-7	0	0	0	0.5	0.5	0.790285
369	1	14.3929	0	2	1	1.52498	6	2	3	6	0	14.6201	6C	5	2	34	2	-6	#NULL!	6	34	0.227242	2.8063	1	1.75222	0	0	4	0	0	0	0	0	117.647	0	0	0	0	0.5	0.5	0.675731
370	1	11.3922	0.134155	2	0	-0.829569	#NULL!	0	3	5	0	12.8296	5C	5	2	28	1	3	47	6	47	1.43737	0.380561	0	0.741958	0	0	2	1	1	1	1	1	89.2857	19	1	1	1	-1	5.5	0.755686
371	1	13.4976	0.172485	2	0	#NULL!	#NULL!	0	2	4	0	15.4908	6C	5	2	33	2	9	44	7	44	1.99316	0	0	#NULL!	0	0	2	1	1	1	1	1	72.7273	11	1	0	1	0	5.5	0.689984
372	1	12.846	0.306639	2	0	-0.780287	#NULL!	0	2	4	0	15.3402	3C	3	1	30	2	17	44	6	44	2.49418	0	0	2.02053	0	0	1	1	1	1	1	1	43.3333	14	1	0	1	0	11	0.730571
373	2	13.7029	0.287474	2	#NULL!	#NULL!	#NULL!	0	2	4	0	15.1075	5C	5	2	32	2	7	44	6	44	1.40452	0	0	#NULL!	0	0	1	1	1	1	1	1	78.125	12	1	0	1	0	7.5	0.703886
374	1	11.551	0	2	0	-1.60438	#NULL!	0	2	4	0	12.3176	1A	1	1	33	2	11	50	5	50	0.766598	0	0	-0.837782	0	0	1	1	1	1	1	1	66.6667	17	1	1	1	0	6	0.689984
375	1	14.3682	0.287474	2	0	-0.323066	#NULL!	2	3	6	0	15.6578	2A	2	1	39	2	26	#NULL!	7	48	1.28953	1.47023	1	1.25394	0	0	3	1	0	0	0	0	33.3333	9	1	1	1	1	2.5	0.599912
376	2	13.5168	0.339493	2	#NULL!	#NULL!	#NULL!	0	2	4	0	14.8255	1C	1	1	35	2	24	62	6	62	1.30869	0	0	#NULL!	0	0	4	1	1	1	1	1	31.4286	27	1	1	1	0	5	0.661144
377	1	13.8727	0.109514	2	0	#NULL!	#NULL!	3	3	6	0	15.1376	1A	1	1	35	2	17	38	7	41	1.26489	1.82615	1	#NULL!	0	0	1	0	0	0	0	0	51.4286	6	1	0	1	#NULL!	2	0.661144
